# Supplementary material for: Mesenchymal stromal cells mitigate liver damage after extended resection in the pig by modulating thrombospondin-1/TGF-β
Source: NPJ Regen Med. 2021 Dec 3;6:84. doi: 10.1038/s41536-021-00194-4 (PMC8642541; doi:10.1038/s41536-021-00194-4)
Supplement: Supplementary file 3 — Supplementary Data 1 [file 41536_2021_194_MOESM3_ESM.xls]

## Sheet: NodeInfo
DisplayName	ClusterMembership	EntrezGeneID	GeneSymbol	GeneName	EnsemblPeptideID	LiverFoldChange	ScaledLiverFoldChange	LiverAveExpr	LiverDEG	LungFoldChange	ScaledLungFoldChange	LungAveExpr	LungDEG	inBackground	P016_01_SUS04_Le24h.CEL	P016_02_SUS11_Le24h.CEL	P016_03_SUS21_Le24h.CEL	P016_04_SUS07_Le24h.CEL	P016_05_SUS22_Le24h.CEL	P016_06_SUS10_Le24h.CEL	ScaledP016_01_SUS04_Le24h.CEL	ScaledP016_02_SUS11_Le24h.CEL	ScaledP016_03_SUS21_Le24h.CEL	ScaledP016_04_SUS07_Le24h.CEL	ScaledP016_05_SUS22_Le24h.CEL	ScaledP016_06_SUS10_Le24h.CEL	P071_01b-T_Sus04_Lunge.CEL	P071_02_Sus11_Lunge.CEL	P071_03b-T_Sus21_Lunge.CEL	P071_04_Sus07.CEL	P071_05b-T_Sus22_Lunge.CEL	P071_06_Sus10_Lunge.CEL	ScaledP071_01b-T_Sus04_Lunge.CEL	ScaledP071_02_Sus11_Lunge.CEL	ScaledP071_03b-T_Sus21_Lunge.CEL	ScaledP071_04_Sus07.CEL	ScaledP071_05b-T_Sus22_Lunge.CEL	ScaledP071_06_Sus10_Lunge.CEL	BetweenessCommunityMembership	CutreeMembershipColorCode	organ
GCLC	1	100522018	GCLC	glutamate-cysteine ligase, catalytic subunit	ENSSSCP00000001618	0.500549	2.03962	9.45221	1	-0.0787204	-0.310838	7.83811	0	1	9.33664	9.04374	9.22542	9.84144	9.41182	9.85418	1.23955	1.09934	1.16739	1.44319	1.26841	1.46978	7.82223	7.99912	7.81104	7.79022	7.97334	7.63268	0.777468	0.86713	0.774228	0.76835	0.853928	0.685521	1	#1F78B4	liver
ENSSSCP00000003017	1	NA	NA	NA	ENSSSCP00000003017				0				0	0																									1	#1F78B4	liver
ENSSSCP00000004099	1	NA	NA	NA	ENSSSCP00000004099				0				0	0																									1	#1F78B4	liver
GCLM	1	100153977	GCLM	glutamate-cysteine ligase, modifier subunit	ENSSSCP00000007346	0.374167	1.53591	8.6717	0	-0.252204	-1.00837	6.84029	0	1	8.31167	8.21735	8.92483	9.12539	8.76098	8.68997	0.732996	0.688413	1.02223	1.10428	0.948472	0.907298	6.85893	7.12866	6.91157	6.73957	6.86735	6.53562	0.287812	0.426333	0.311086	0.228545	0.293468	0.121344	1	#1F78B4	liver
GOT1	1	396967	GOT1	glutamic-oxaloacetic transaminase 1, soluble	ENSSSCP00000011226	0.44337	1.81172	8.97192	0	-0.0863891	-0.341672	7.1519	0	1	9.24261	8.35619	8.6519	9.23052	9.14555	9.20475	1.19308	0.757455	0.890428	1.15404	1.13752	1.15601	7.15614	7.42888	7.00027	6.86221	7.35242	7.11149	0.438885	0.578362	0.356757	0.291556	0.539276	0.417489	1	#1F78B4	liver
CDO1	1	100312964	CDO1	cysteine dioxygenase type 1	ENSSSCP00000015125	0.521162	2.12177	10.5796	0	-0.744796	-2.98897	5.08337	0	1	11.379	9.62587	9.95209	10.8087	10.3862	11.3256	2.24889	1.3888	1.51832	1.90098	1.74738	2.18069	5.93319	5.21689	5.21723	5.30771	4.40051	4.42471	-0.182747	-0.541774	-0.561349	-0.507128	-0.956608	-0.964223	1	#1F78B4	liver
ENSSSCP00000021972	1	NA	NA	NA	ENSSSCP00000021972				0				0	0																									1	#1F78B4	liver
ENSSSCP00000025537	1	NA	NA	NA	ENSSSCP00000025537				0				0	0																									1	#1F78B4	liver
ANPEP	1	397520	ANPEP	alanyl (membrane) aminopeptidase	ENSSSCP00000029051	0.808226	3.26589	10.7965	1	-0.0706553	-0.27841	6.85346	0	1	10.5955	9.95939	10.6222	11.0944	11.0299	11.4774	1.86168	1.55465	1.84192	2.03624	2.06383	2.25402	6.72928	6.84088	7.09621	6.56121	6.80475	7.08844	0.221911	0.280605	0.406156	0.136906	0.261746	0.405637	1	#1F78B4	liver
GGT7	1	100519401	GGT7	gamma-glutamyltransferase 7	ENSSSCP00000007757	-0.215668	-0.81493	5.65391	0	0.0292264	0.123191	5.88746	0	1	5.8357	5.85567	5.59386	5.50419	5.49018	5.64385	-0.490662	-0.485934	-0.586383	-0.609662	-0.659395	-0.564426	5.72926	5.96446	5.92483	5.6304	6.02718	6.04865	-0.286407	-0.163211	-0.196996	-0.341335	-0.132288	-0.129089	1	#1F78B4	liver
GSS	1	100152660	GSS	glutathione synthetase	ENSSSCP00000007759	0.573751	2.33137	8.32695	0	-0.129235	-0.513944	6.72102	0	1	8.76597	7.31281	8.04146	8.39718	8.61754	8.82677	0.957518	0.238631	0.595628	0.75961	0.87796	0.973391	6.6601	6.8416	6.8552	6.73955	6.70157	6.52808	0.186745	0.28097	0.282057	0.228532	0.209457	0.117465	1	#1F78B4	liver
GGT6	1	100523568	GGT6	gamma-glutamyltransferase 6	ENSSSCP00000018943	-0.042309	-0.123991	4.9595	0	-0.111127	-0.441135	4.61845	0	1	5.25205	4.92261	4.7673	4.84694	5.00299	4.96511	-0.779109	-0.949897	-0.985551	-0.92074	-0.898891	-0.892361	4.6536	4.59619	4.77227	4.55001	4.43594	4.70272	-0.833175	-0.856094	-0.790459	-0.896423	-0.938651	-0.821249	1	#1F78B4	liver
GGT5	1	100157523	GGT5	gamma-glutamyltransferase 5	ENSSSCP00000010728	-0.00218979	0.0359073	5.91851	0	-0.161348	-0.643066	5.40096	0	1	6.16858	6.05001	5.54022	5.7119	5.90237	6.13797	-0.326147	-0.3893	-0.612286	-0.51135	-0.45677	-0.325695	5.48557	5.24508	5.71425	5.37258	5.06217	5.5261	-0.410277	-0.5275	-0.305426	-0.473795	-0.621311	-0.397817	1	#1F78B4	liver
GGT1	1	397095	GGT1	gamma-glutamyltransferase 1	ENSSSCP00000028318	-0.0383237	-0.108107	6.31225	0	0.296505	1.19785	6.0735	0	1	6.33077	6.51681	6.14667	6.32159	6.28113	6.27656	-0.24599	-0.15718	-0.319418	-0.222778	-0.270579	-0.258737	6.17286	5.69968	5.9032	6.13336	6.09717	6.43472	-0.0609207	-0.297292	-0.208134	-0.0829178	-0.0968215	0.0694544	1	#1F78B4	liver
TLR2	2	396623	TLR2	toll-like receptor 2	ENSSSCP00000009606	-0.132454	-0.483271	7.45714	0	0.120326	0.489479	6.98704	0	1	7.31932	7.73546	7.5153	7.4822	7.3197	7.37083	0.242566	0.448795	0.341534	0.326544	0.239966	0.269958	7.03343	6.75971	6.98748	7.13639	6.98368	7.02153	0.376514	0.2395	0.350168	0.432425	0.352417	0.371226	16	#33A02C	both
CD14	2	100037938	CD14	CD14 molecule	ENSSSCP00000015286	0.45987	1.87749	9.02276	0	-0.209712	-0.837523	7.06202	0	1	8.89277	8.62873	8.85696	9.29582	9.20205	9.2602	1.02019	0.892974	0.989456	1.18494	1.16529	1.18281	7.32501	6.99629	7.17933	6.76127	6.87798	7.23225	0.524727	0.359304	0.448954	0.23969	0.298856	0.479593	16	#33A02C	both
TLR6	2	396621	TLR6	toll-like receptor 6	ENSSSCP00000021244	0.680241	2.7558	7.21567	1	-0.765054	-3.07042	6.12293	0	1	7.00188	6.67045	6.95431	7.62824	7.21262	7.8265	0.0856808	-0.0807844	0.070615	0.395667	0.187326	0.490114	6.49738	6.52344	6.49557	5.59463	5.89979	5.7268	0.104033	0.119853	0.096879	-0.359709	-0.196847	-0.294606	16	#33A02C	both
LOC100511343	2	100511343	LOC100511343	platelet glycoprotein 4-like	ENSSSCP00000028447	-0.000566285	0.0423779	9.39421	0	0.731116	2.94532	8.36809	1	1	9.26197	9.50308	9.41843	9.86998	8.86397	9.44784	1.20265	1.32775	1.2606	1.4567	0.999097	1.27346	7.93064	8.03822	8.03874	9.07018	8.96673	8.16405	0.832572	0.886931	0.891475	1.42598	1.35733	0.958784	16	#33A02C	both
CD36	2	733702	CD36	CD36 molecule (thrombospondin receptor)	ENSSSCP00000030110	-1.20688	-4.76547	7.81866	0	-0.289487	-1.15828	9.2607	0	1	8.065	9.29107	7.91023	7.75741	7.08542	6.80284	0.611089	1.22232	0.532255	0.456802	0.124797	-0.00446193	8.97581	9.66381	9.5767	9.26413	9.49351	8.59022	1.36384	1.71012	1.68338	1.52563	1.62428	1.17795	16	#33A02C	both
ENSSSCP00000000049	3	NA	NA	NA	ENSSSCP00000000049				0				0	0																									23	#386CB0	lung
ENSSSCP00000000052	3	NA	NA	NA	ENSSSCP00000000052				0				0	0																									23	#386CB0	lung
COX6C	3	100037989	COX6C	COX6C protein	ENSSSCP00000006482	-0.197064	-0.74078	10.1709	0	-0.253155	-1.0122	9.9545	0	1	10.3812	10.2687	10.1583	10.0818	10.2038	9.93142	1.75579	1.70847	1.61791	1.55696	1.65774	1.5071	9.92402	10.2896	10.0296	10.0063	10.0099	9.46748	1.84582	2.027	1.9166	1.90697	1.88598	1.62909	23	#386CB0	lung
COX5B	3	492822	COX5B	mitochondrial cytochrome c oxidase subunit Vb	ENSSSCP00000008748	0.130738	0.565701	11.1545	0	-0.312947	-1.25261	9.87808	0	1	11.3065	10.8853	11.0757	11.1726	11.3127	11.1745	2.21307	2.01508	2.06095	2.07322	2.20283	2.10771	10.0722	10.2627	9.7688	9.65901	9.95552	9.5503	1.92112	2.0134	1.78229	1.72851	1.8584	1.67168	23	#386CB0	lung
LOC100524239	3	100524239	LOC100524239	cytochrome b-c1 complex subunit 10	ENSSSCP00000014285	0.125684	0.545557	8.57904	0	-0.184579	-0.736469	7.60326	0	1	8.82454	8.39382	8.33024	8.49471	8.79929	8.63165	0.986465	0.776167	0.735086	0.805772	0.967304	0.879122	7.62547	7.86694	7.59425	7.51116	7.57966	7.4421	0.67745	0.800195	0.662599	0.624977	0.654433	0.587509	23	#386CB0	lung
LOC100524308	3	100524308	LOC100524308	cytochrome b-c1 complex subunit 8	ENSSSCP00000015200	0.242359	1.01058	10.4092	0	-0.620762	-2.49026	8.42111	0	1	10.5654	10.0117	10.2871	10.6136	10.5693	10.4084	1.84682	1.58064	1.6801	1.80865	1.8374	1.73753	8.66508	8.95313	8.57627	8.19177	8.39446	7.74597	1.20589	1.35023	1.16825	0.974661	1.06733	0.743778	23	#386CB0	lung
LOC100156967	3	100156967	LOC100156967	cytochrome c oxidase subunit 5A, mitochondrial	ENSSSCP00000020264	0.177363	0.751529	10.9468	0	-0.228487	-0.913013	9.13525	0	1	11.1362	10.6076	10.8307	11.0002	11.0541	11.0522	2.12891	1.87698	1.94263	1.99165	2.07575	2.04861	9.30017	9.38111	9.06719	9.07688	9.12762	8.85851	1.52871	1.56696	1.42103	1.42942	1.43886	1.31592	23	#386CB0	lung
ENSSSCP00000023885	3	NA	NA	NA	ENSSSCP00000023885				0				0	0																									23	#386CB0	lung
UQCR10	3	100155687	UQCR10	ubiquinol-cytochrome c reductase complex 7.2 kDa protein	ENSSSCP00000027187	-0.120409	-0.435266	9.48257	0	-0.520464	-2.08698	8.67999	0	1	10.3459	9.15491	9.12756	9.28735	9.77879	9.20095	1.73832	1.15462	1.12013	1.18094	1.44881	1.15418	9.16282	9.04815	8.60969	8.60462	8.50139	8.15326	1.4589	1.39835	1.18546	1.18678	1.12152	0.953234	23	#386CB0	lung
ENSSSCP00000027775	3	NA	NA	NA	ENSSSCP00000027775				0				0	0																									23	#386CB0	lung
NDUFC2	3	100513030	NDUFC2	NADH dehydrogenase (ubiquinone) 1, subcomplex unknown, 2, 14.5kDa	ENSSSCP00000015809	0.623401	2.52925	6.6054	1	-0.29	-1.16034	5.5128	0	1	6.84114	5.91375	6.12621	6.91579	6.65452	7.18099	0.00624174	-0.457052	-0.329298	0.0584596	-0.0870243	0.178237	5.40947	6.15153	5.41238	5.46088	5.79678	4.84572	-0.448959	-0.0684763	-0.46086	-0.428429	-0.249044	-0.74771	23	#386CB0	lung
LOC100522521	3	100522521	LOC100522521	up-regulated during skeletal muscle growth protein 5	ENSSSCP00000010673	0.18278	0.773119	9.96366	0	-0.268091	-1.07225	8.14722	0	1	10.1451	9.60101	9.87065	10.2322	10.0321	9.90081	1.63912	1.37644	1.47899	1.62814	1.57334	1.49232	8.07939	8.54837	8.21604	8.0889	8.32691	7.62372	0.90818	1.14527	0.982765	0.921808	1.0331	0.68091	23	#386CB0	lung
ATP5L	3	396956	ATP5L	ATP synthase, H+ transporting, mitochondrial Fo complex, subunit G	ENSSSCP00000023926	0.163144	0.694861	8.97101	0	-0.340381	-1.36291	7.71893	0	1	9.25284	8.65515	8.76031	9.10336	8.9846	9.06977	1.19814	0.906113	0.942779	1.09385	1.0584	1.0908	7.7509	8.11306	7.80341	7.4963	7.80932	7.34061	0.741208	0.924827	0.770301	0.61734	0.770812	0.535318	23	#386CB0	lung
COX6B	3	100038022	COX6B	COX6B protein	ENSSSCP00000003131	0.107196	0.471873	8.99564	0	-0.110413	-0.438267	7.78179	0	1	9.12962	8.81899	8.87752	9.03206	9.14524	8.97042	1.13724	0.987582	0.999382	1.0601	1.13736	1.0428	7.65059	7.92582	7.93457	7.67711	7.83568	7.66695	0.690219	0.830011	0.837834	0.71024	0.78417	0.703141	23	#386CB0	lung
ENSSSCP00000024754	3	NA	NA	NA	ENSSSCP00000024754				0				0	0																									23	#386CB0	lung
LOC100519594	3	100519594	LOC100519594	cytochrome c oxidase subunit 6A2, mitochondrial	ENSSSCP00000027554	0.161162	0.686958	6.30653	0	0.234814	0.949809	5.35296	0	1	6.14568	6.25595	6.27624	6.22075	6.39402	6.54658	-0.337467	-0.286896	-0.256844	-0.270508	-0.215085	-0.128277	5.23135	5.28658	5.18872	5.36348	5.53479	5.51282	-0.539496	-0.506484	-0.576029	-0.478474	-0.38181	-0.404645	23	#386CB0	lung
COX6A1	3	100152232	COX6A1	cytochrome c oxidase subunit VIa polypeptide 1	ENSSSCP00000010575	0.160924	0.686011	11.0895	0	-0.308796	-1.23592	10.3026	0	1	11.1976	10.846	10.9836	11.1762	11.2775	11.0562	2.15926	1.9955	2.01647	2.07496	2.18553	2.05055	10.4021	10.5647	10.4041	10.0694	10.3155	10.0596	2.08885	2.16631	2.10942	1.93937	2.04081	1.93362	23	#386CB0	lung
ENSSSCP00000019968	3	NA	NA	NA	ENSSSCP00000019968				0				0	0																									23	#386CB0	lung
ATP5O	3	733678	ATP5O	ATP synthase, H+ transporting, mitochondrial F1 complex, O subunit	ENSSSCP00000012823	-0.00158831	0.0383045	8.49792	0	-0.258744	-1.03467	7.83273	0	1	8.66609	8.25245	8.5776	8.59332	8.48283	8.41521	0.908155	0.705866	0.854543	0.852447	0.811736	0.774551	7.78463	8.2964	7.80529	7.74656	8.04734	7.31618	0.758352	1.01767	0.771266	0.745922	0.891427	0.522755	23	#386CB0	lung
NDUFA13	3	100622110	NDUFA13	NADH dehydrogenase (ubiquinone) 1 alpha subcomplex, 13	ENSSSCP00000014816	-0.143157	-0.525932	8.88146	0	-0.250874	-1.00303	7.76884	0	1	9.01043	8.69599	9.15269	8.75185	8.96783	8.70995	1.07833	0.926418	1.13227	0.92748	1.05015	0.916953	7.81661	8.08069	7.78552	7.59147	7.78563	7.5531	0.774609	0.908436	0.761086	0.666239	0.758805	0.644592	23	#386CB0	lung
MBOAT1	4	100152017	MBOAT1	membrane bound O-acyltransferase domain containing 1	ENSSSCP00000001148	0.100358	0.44462	7.94251	0	-0.128448	-0.51078	7.92744	0	1	7.37845	8.04303	8.25552	8.08111	8.06576	7.83121	0.271789	0.601732	0.699005	0.610012	0.606713	0.492391	7.98391	7.98085	8.01024	7.89156	8.07503	7.62306	0.859649	0.857875	0.876797	0.820422	0.905462	0.68057	25	#666666	lung
AGPAT1	4	613128	AGPAT1	1-acylglycerol-3-phosphate O-acyltransferase 1	ENSSSCP00000001541	0.142	0.610588	8.1483	0	-0.207032	-0.826748	7.81675	0	1	7.92556	8.24734	8.05901	8.23716	8.23298	8.18776	0.542177	0.703325	0.604104	0.683873	0.688917	0.664658	7.98391	7.65908	8.1178	7.40243	7.5512	8.18607	0.85965	0.694933	0.932183	0.569111	0.640009	0.970105	25	#666666	lung
LPIN3	4	100170771	LPIN3	lipin 3	ENSSSCP00000007836	-0.180112	-0.673216	6.52532	0	-0.0210913	-0.0791245	5.4368	0	1	6.77459	6.6131	6.45845	6.22759	6.53683	6.54138	-0.0266497	-0.109303	-0.168849	-0.26727	-0.144883	-0.130786	5.38712	5.49899	5.45593	5.38606	5.46642	5.42628	-0.46032	-0.398922	-0.438438	-0.46687	-0.416455	-0.449152	25	#666666	lung
CDS1	4	733582	CDS1	CDP-diacylglycerol synthase (phosphatidate cytidylyltransferase) 1	ENSSSCP00000009844	-0.0951058	-0.334417	5.9977	0	-0.632291	-2.53661	8.11919	0	1	5.75757	6.07514	6.30306	6.1986	5.7018	5.95005	-0.529275	-0.376801	-0.243893	-0.28099	-0.555367	-0.416488	8.4579	8.53359	8.31452	7.70166	7.97257	7.73491	1.10058	1.13778	1.03347	0.72285	0.853541	0.738092	25	#666666	lung
PLD1	4	100519446	PLD1	phospholipase D1, phosphatidylcholine-specific	ENSSSCP00000012521	-0.404622	-1.56802	7.3862	0	0.529273	2.13376	7.70714	1	1	7.18393	7.79203	7.78957	7.25527	6.99102	7.30537	0.175652	0.476924	0.473985	0.219139	0.0783919	0.238331	7.65521	7.32255	7.34975	8.04935	7.9333	7.93267	0.692566	0.52452	0.536704	0.90149	0.833639	0.839795	25	#666666	lung
ENSSSCP00000020646	4	NA	NA	NA	ENSSSCP00000020646				0				0	0																									25	#666666	lung
PPAP2B	4	100512419	PPAP2B	phosphatidic acid phosphatase type 2B	ENSSSCP00000004155	-0.748056	-2.93681	8.76984	0	-0.238964	-0.955138	10.2441	0	1	9.08741	9.16839	9.1758	8.43767	8.68654	8.06323	1.11638	1.16132	1.14343	0.778776	0.911878	0.604488	10.387	10.3952	10.3085	9.82531	10.1522	10.3963	2.08115	2.08049	2.06019	1.81395	1.95808	2.10673	25	#666666	lung
AGPAT4	4	100156632	AGPAT4	1-acylglycerol-3-phosphate O-acyltransferase 4	ENSSSCP00000004360	-0.185086	-0.693042	7.23836	0	-0.0707208	-0.278673	6.95504	0	1	6.56857	7.74084	7.68331	7.04356	7.04494	7.34895	-0.128465	0.451468	0.422667	0.118936	0.104897	0.25939	6.91698	6.91073	7.1435	6.7191	6.83442	7.20552	0.317319	0.315977	0.430504	0.218027	0.276779	0.465848	25	#666666	lung
DGKH	4	100157742	DGKH	diacylglycerol kinase, eta	ENSSSCP00000010070	-0.17713	-0.661332	6.32853	0	0.289332	1.16902	7.77881	0	1	6.14816	6.53608	6.56705	6.12634	6.29797	6.29559	-0.336241	-0.147599	-0.116402	-0.315193	-0.262299	-0.249543	7.7308	7.41765	7.75398	8.00897	7.65492	8.10654	0.73099	0.572677	0.744849	0.880741	0.692568	0.92921	25	#666666	lung
ENSSSCP00000019391	4	NA	NA	NA	ENSSSCP00000019391				0				0	0																									25	#666666	lung
ENSSSCP00000010071	4	NA	NA	NA	ENSSSCP00000010071				0				0	0																									25	#666666	lung
LCLAT1	4	100217396	LCLAT1	lysocardiolipin acyltransferase 1	ENSSSCP00000022873	0.0506007	0.246308	9.07462	0	-0.240332	-0.96064	8.25258	0	1	9.19017	8.82883	9.12897	9.27939	8.91326	9.10712	1.16716	0.992473	1.12082	1.17717	1.02333	1.10884	8.4184	8.42435	8.27549	8.26065	8.1762	7.9604	1.08051	1.08246	1.01338	1.01005	0.956728	0.854055	25	#666666	lung
PPAP2A	4	100515451	PPAP2A	phosphatidic acid phosphatase type 2A	ENSSSCP00000017921	0.0327124	0.175013	9.89128	0	-0.295328	-1.18176	10.2277	0	1	9.66067	9.80024	10.1638	9.89672	9.80839	10.0178	1.39969	1.47551	1.62058	1.46935	1.46336	1.54883	10.4602	10.4123	10.2537	10.1533	10.2086	9.87825	2.11837	2.08912	2.03195	1.98246	1.98665	1.84033	25	#666666	lung
ENSSSCP00000006238	4	NA	NA	NA	ENSSSCP00000006238				0				0	0																									25	#666666	lung
DGKE	4	100312967	DGKE	diacylglycerol kinase, epsilon 64kDa	ENSSSCP00000018670	-0.424717	-1.64811	6.12537	0	0.270457	1.09312	6.38054	0	1	6.04913	6.38125	6.58281	6.06728	5.92695	5.74481	-0.385182	-0.224589	-0.108792	-0.343148	-0.444688	-0.515648	6.33972	6.30074	6.09547	6.55098	6.53196	6.46437	0.0238966	0.00707858	-0.109135	0.131647	0.123506	0.0846992	25	#666666	lung
ENSSSCP00000026486	4	NA	NA	NA	ENSSSCP00000026486				0				0	0																									25	#666666	lung
PPAP2C	4	100233200	PPAP2C	phosphatidic acid phosphatase type 2C	ENSSSCP00000014889	0.365216	1.50023	7.77419	0	-0.377382	-1.51169	6.83991	0	1	7.97195	7.33043	7.47237	7.96392	7.93162	7.97485	0.565103	0.247392	0.3208	0.554546	0.540773	0.561791	6.85709	7.13287	7.09583	6.59353	6.69661	6.6635	0.28688	0.428464	0.40596	0.15351	0.206945	0.187107	25	#666666	lung
ENSSSCP00000017505	4	NA	NA	NA	ENSSSCP00000017505				0				0	0																									25	#666666	lung
ENSSSCP00000016283	4	NA	NA	NA	ENSSSCP00000016283				0				0	0																									25	#666666	lung
ENSSSCP00000024792	4	NA	NA	NA	ENSSSCP00000024792				0				0	0																									25	#666666	lung
ENSSSCP00000024294	4	NA	NA	NA	ENSSSCP00000024294				0				0	0																									25	#666666	lung
LPIN1	4	100170845	LPIN1	lipin 1	ENSSSCP00000024789	-0.180398	-0.674358	6.8086	0	0.316476	1.27815	6.11225	0	1	6.60273	7.00249	7.09119	6.62608	6.82752	6.70162	-0.111583	0.0843231	0.136717	-0.0786628	-0.00198523	-0.0533684	6.08108	5.89562	5.88535	6.19298	6.27508	6.34341	-0.107574	-0.198069	-0.217327	-0.0522868	-0.00666476	0.0224972	25	#666666	lung
ENSSSCP00000014091	4	NA	NA	NA	ENSSSCP00000014091				0				0	0																									25	#666666	lung
AQP9	5	100127153	AQP9	aquaporin 9	ENSSSCP00000004954	0.275769	1.14374	10.6278	0	-0.65287	-2.61936	6.68506	0	1	10.8157	10.5935	10.0606	10.806	10.4817	11.0095	1.9705	1.86997	1.57073	1.8997	1.79432	2.02797	6.76083	7.13974	7.13391	6.1234	6.62028	6.3322	0.23795	0.431946	0.425567	-0.0880365	0.168263	0.0167288	26	#6A3D9A	lung
AQP7	5	100126283	AQP7	aquaporin 7	ENSSSCP00000011725	0.0432793	0.217128	6.34797	0	-0.00371583	-0.00926202	4.61214	0	1	7.17575	5.98692	5.81631	6.43491	6.2735	6.40041	0.171611	-0.42067	-0.478955	-0.169146	-0.274328	-0.198896	4.48234	4.56282	4.79685	4.41826	4.56814	4.84445	-0.920227	-0.872992	-0.777804	-0.964111	-0.87166	-0.748364	26	#6A3D9A	lung
GK	5	100233182	GK	glycerol kinase	ENSSSCP00000030445	-0.0129862	-0.00712257	10.1639	0	-0.719036	-2.88539	7.45797	0	1	10.9282	10.0542	9.52867	10.484	10.0317	9.95637	2.02612	1.60179	1.31384	1.74732	1.57315	1.51916	8.11483	7.79566	7.54197	7.23026	7.07246	6.99263	0.926195	0.764098	0.635681	0.480653	0.397407	0.356364	26	#6A3D9A	lung
RASGRF1	6	100157221	RASGRF1	Ras protein-specific guanine nucleotide-releasing factor 1	ENSSSCP00000001937	-0.128209	-0.466352	4.42182	0	-0.0369511	-0.142893	4.18529	0	1	4.49732	4.37578	4.58468	4.4557	4.24463	4.37283	-1.1521	-1.22181	-1.07374	-1.10592	-1.27168	-1.17852	3.94467	4.10001	4.56661	4.13731	4.04563	4.3175	-1.19353	-1.10736	-0.896355	-1.10846	-1.13644	-1.01936	27	#7FC97F	lung
GNB5	6	100157949	GNB5	guanine nucleotide binding protein (G protein), beta 5	ENSSSCP00000004981	-0.0590005	-0.190517	6.79207	0	-0.567862	-2.27756	6.69003	0	1	6.7243	6.85336	6.88706	6.80839	6.61042	6.8689	-0.0515029	0.0101704	0.0381367	0.00762787	-0.108704	0.0274539	7.03488	7.0434	6.8436	6.27613	6.47576	6.4664	0.377249	0.383158	0.276083	-0.00956698	0.0950279	0.0857448	27	#7FC97F	lung
ENSSSCP00000013643	6	NA	NA	NA	ENSSSCP00000013643				0				0	0																									27	#7FC97F	lung
RASGRF2	6	100515363	RASGRF2	Ras protein-specific guanine nucleotide-releasing factor 2	ENSSSCP00000015022	-0.426913	-1.65686	3.96607	0	0.542137	2.18548	5.64514	1	1	4.20884	3.90251	4.42723	3.6969	3.80871	3.75222	-1.29468	-1.45715	-1.14978	-1.46507	-1.48597	-1.47836	5.52256	5.29854	5.3011	5.93844	5.88968	5.9205	-0.391474	-0.500425	-0.518161	-0.183066	-0.201968	-0.194994	27	#7FC97F	lung
ENSSSCP00000020387	6	NA	NA	NA	ENSSSCP00000020387				0				0	0																									27	#7FC97F	lung
GNG2	6	100524008	GNG2	guanine nucleotide binding protein (G protein), gamma 2	ENSSSCP00000024099	-0.204342	-0.769787	8.22061	0	-0.185097	-0.738551	8.4359	0	1	8.06659	8.4514	8.45035	8.23739	8.27692	7.84101	0.611877	0.804797	0.793092	0.683983	0.710514	0.497123	8.36384	8.68048	8.54101	8.60805	8.51006	7.91194	1.05277	1.21216	1.1501	1.18854	1.12591	0.829132	27	#7FC97F	lung
GNG7	6	100621275	GNG7	guanine nucleotide binding protein (G protein), gamma 7	ENSSSCP00000024666	-0.114086	-0.410067	6.15626	0	-0.225391	-0.900567	6.10486	0	1	6.31429	6.15261	6.173	5.95992	6.25403	6.08369	-0.254136	-0.338279	-0.306699	-0.393961	-0.283899	-0.351919	6.18706	6.29725	6.16835	6.16084	6.0945	5.72114	-0.0537033	0.00531311	-0.0716049	-0.0687985	-0.0981734	-0.297514	27	#7FC97F	lung
LOC100621109	6	100621109	LOC100621109	voltage-dependent L-type calcium channel subunit alpha-1C-like	ENSSSCP00000025163	-0.387028	-1.4979	6.2135	0	0.122417	0.497889	6.38158	0	1	6.19741	6.22619	6.79744	5.81449	6.20121	6.04425	-0.311897	-0.301694	-0.00514081	-0.462791	-0.309867	-0.370973	6.54961	6.08677	6.32473	6.39994	6.23136	6.69706	0.130586	-0.101275	0.00891556	0.0540457	-0.0288188	0.204365	27	#7FC97F	lung
ENSSSCP00000026941	6	NA	NA	NA	ENSSSCP00000026941				0				0	0																									27	#7FC97F	lung
ENSSSCP00000022961	6	NA	NA	NA	ENSSSCP00000022961				0				0	0																									27	#7FC97F	lung
ENSSSCP00000024040	6	NA	NA	NA	ENSSSCP00000024040				0				0	0																									27	#7FC97F	lung
GNG11	6	100522202	GNG11	guanine nucleotide binding protein (G protein), gamma 11	ENSSSCP00000016251	-0.293453	-1.12495	7.82649	0	0.144017	0.584738	8.76357	0	1	7.70532	8.17321	8.04111	7.67665	7.8278	7.53483	0.433332	0.666467	0.595458	0.418577	0.489737	0.349197	8.52662	8.91225	8.6358	8.97238	9.11401	8.42033	1.13551	1.32953	1.1989	1.37573	1.43197	1.09058	27	#7FC97F	lung
CACNA1A	6	100525387	CACNA1A	calcium channel, voltage-dependent, P/Q type, alpha 1A subunit	ENSSSCP00000014623	0.10956	0.481295	4.98462	0	-0.190504	-0.760292	4.05522	0	1	4.8877	5.10762	4.79422	4.87661	5.26462	4.97698	-0.959175	-0.857904	-0.972552	-0.906697	-0.770275	-0.886626	4.25765	4.10241	4.09137	3.75282	3.88763	4.23946	-1.03444	-1.10614	-1.14106	-1.30601	-1.21651	-1.05949	27	#7FC97F	lung
C8B	7	100037954	C8B	complement component 8, beta polypeptide	ENSSSCP00000004150	0.586401	2.38179	8.24093	1	-0.151216	-0.602323	3.73723	0	1	8.16417	7.7679	7.91111	8.94348	8.60296	8.05594	0.6601	0.464927	0.532678	1.01818	0.870792	0.600967	3.67748	3.90065	3.86039	3.7272	3.70287	3.5548	-1.32934	-1.20831	-1.25999	-1.31917	-1.31014	-1.41158	2	#80B1D3	liver
C8A	7	100037953	C8A	complement component 8, alpha polypeptide	ENSSSCP00000004152	0.516079	2.10151	8.79632	0	0.0478389	0.198027	4.64684	0	1	9.19835	8.33031	8.08618	9.46219	8.77515	8.92574	1.17121	0.744583	0.617224	1.26369	0.955433	1.02121	4.52447	4.59067	4.75361	4.55326	4.63791	4.82109	-0.89881	-0.858888	-0.800069	-0.89475	-0.836303	-0.760378	2	#80B1D3	liver
C5	7	414437	C5	complement component 5	ENSSSCP00000005908	0.385745	1.58206	10.0633	0	-0.0247886	-0.0939906	9.9991	0	1	10.2884	9.61453	9.70838	10.3138	9.92191	10.5328	1.70994	1.38317	1.40063	1.66677	1.51916	1.79768	9.69732	10.11	10.2272	9.71527	10.1446	10.1003	1.73059	1.93605	2.01833	1.75742	1.95421	1.95451	2	#80B1D3	liver
C8G	7	100037955	C8G	complement component 8, gamma polypeptide	ENSSSCP00000006250	0.702604	2.84493	9.40337	1	-0.215219	-0.859666	5.41151	0	1	9.00782	9.08107	9.06731	9.95451	9.75676	9.55275	1.07704	1.1179	1.09104	1.4967	1.43798	1.32415	5.49568	5.65825	5.40343	5.06039	5.48561	5.3657	-0.405137	-0.318271	-0.465471	-0.634193	-0.406731	-0.480304	2	#80B1D3	liver
ENSSSCP00000017860	7	NA	NA	NA	ENSSSCP00000017860				0				0	0																									2	#80B1D3	liver
C7	7	397526	C7	complement component 7	ENSSSCP00000017865	-0.202335	-0.761789	10.1933	0	-0.485596	-1.94679	10.6697	0	1	10.0514	10.4649	10.367	9.73135	10.3712	10.1737	1.59278	1.806	1.7187	1.39108	1.74003	1.62415	10.9181	11.1246	10.695	10.2884	10.5906	10.4018	2.35113	2.44983	2.25918	2.0519	2.18023	2.10959	2	#80B1D3	liver
ENSSSCP00000017868	7	NA	NA	NA	ENSSSCP00000017868				0				0	0																									2	#80B1D3	liver
CD59	7	397347	CD59	CD59 molecule, complement regulatory protein	ENSSSCP00000025898	-0.257338	-0.981007	8.51812	0	-0.180493	-0.720042	9.53814	0	1	8.38853	8.8648	8.68702	8.24886	8.65189	8.26759	0.770984	1.01036	0.907386	0.689408	0.894843	0.703229	9.77886	9.5488	9.5575	9.50215	9.4156	9.42593	1.77204	1.65187	1.6735	1.64792	1.5848	1.60772	2	#80B1D3	liver
ENSSSCP00000019489	7	NA	NA	NA	ENSSSCP00000019489				0				0	0																									2	#80B1D3	liver
ENSSSCP00000025875	7	NA	NA	NA	ENSSSCP00000025875				0				0	0																									2	#80B1D3	liver
LUM	8	100152607	LUM	lumican	ENSSSCP00000000978	-1.06407	-4.19631	7.32658	0	-0.131402	-0.52266	10.0133	0	1	6.30092	9.15228	8.12263	6.31306	6.85849	7.21208	-0.260744	1.15331	0.63483	-0.226819	0.0132401	0.193259	9.73656	10.481	10.0194	9.75784	10.3384	9.74656	1.75053	2.12393	1.91134	1.77929	2.05241	1.77261	3	#8DD3C7	liver
KERA	8	100157843	KERA	keratocan	ENSSSCP00000000979	-0.0558755	-0.178062	2.59222	0	0.0732828	0.300331	2.87092	0	1	2.78123	2.43425	2.64501	2.72669	2.48957	2.47659	-2.00022	-2.18724	-2.01046	-1.92427	-2.13444	-2.09468	2.81109	2.95411	2.73763	2.94754	3.00247	2.77266	-1.76973	-1.68763	-1.83811	-1.71975	-1.66507	-1.81381	3	#8DD3C7	liver
LOC100522551	8	100522551	LOC100522551	carbohydrate sulfotransferase 6	ENSSSCP00000002924	0.199772	0.840845	6.10948	0	-0.282613	-1.13064	6.18475	0	1	6.00673	6.10166	5.92038	6.07196	6.28354	6.27259	-0.406138	-0.363613	-0.428698	-0.340932	-0.269394	-0.260656	6.4501	6.30295	6.22512	6.04768	5.96704	6.11562	0.0800024	0.00820127	-0.0423767	-0.12694	-0.162768	-0.0946495	3	#8DD3C7	liver
OMD	8	100511925	OMD	osteomodulin	ENSSSCP00000008622	0.646307	2.62055	5.04378	1	0.0294841	0.124227	8.65651	0	1	4.54449	4.82237	4.79503	4.92405	5.78719	5.38957	-1.12879	-0.999744	-0.972162	-0.884244	-0.513391	-0.687284	8.50718	8.72536	8.69276	8.69407	8.83489	8.48479	1.12563	1.23489	1.22823	1.23274	1.29052	1.12373	3	#8DD3C7	liver
FMOD	8	100526237	FMOD	fibromodulin	ENSSSCP00000016193	-0.121472	-0.439502	8.58093	0	-0.00257074	-0.0046579	8.02942	0	1	7.87149	9.39446	8.65905	8.42018	8.98945	8.15095	0.515452	1.27374	0.89388	0.770499	1.06078	0.646871	7.75475	8.07246	8.2649	8.09584	8.11965	7.86891	0.743167	0.904268	1.00793	0.925375	0.928073	0.807005	3	#8DD3C7	liver
PRELP	8	100511032	PRELP	proline/arginine-rich end leucine-rich repeat protein	ENSSSCP00000016194	0.581376	2.36176	8.60299	1	0.373978	1.50936	9.96601	0	1	8.21791	8.81184	7.90715	8.65272	9.11584	8.91248	0.686662	0.984025	0.530766	0.880558	1.12291	1.0148	9.92212	9.20565	10.2093	9.92025	9.95371	10.585	1.84486	1.47811	2.00911	1.86273	1.85749	2.20381	3	#8DD3C7	liver
ENSSSCP00000020799	8	NA	NA	NA	ENSSSCP00000020799				0				0	0																									3	#8DD3C7	liver
ST3GAL1	8	445537	ST3GAL1	ST3 beta-galactoside alpha-2,3-sialyltransferase 1	ENSSSCP00000029883	0.422996	1.73052	10.1462	0	0.0624825	0.256906	7.93657	0	1	10.3018	9.38752	10.1149	10.8336	10.4197	9.8199	1.71654	1.27028	1.59696	1.9128	1.76386	1.45322	8.23944	7.56929	7.90726	7.67461	7.67162	8.55721	0.989536	0.649468	0.823773	0.708955	0.70103	1.16097	3	#8DD3C7	both
CHST1	8	100519885	CHST1	carbohydrate (keratan sulfate Gal-6) sulfotransferase 1	ENSSSCP00000014105	-0.126847	-0.460925	6.59704	0	0.179922	0.729104	5.57604	0	1	6.51596	6.74898	6.71645	6.45907	6.50434	6.63743	-0.154469	-0.0417352	-0.0442552	-0.157708	-0.160854	-0.0843804	5.64965	5.36026	5.44833	5.59589	5.53142	5.87069	-0.326873	-0.469171	-0.442353	-0.359061	-0.383515	-0.220608	3	#8DD3C7	liver
ENSSSCP00000011660	8	NA	NA	NA	ENSSSCP00000011660				0				0	0																									3	#8DD3C7	liver
B4GAT1	8	100518412	B4GAT1	beta-1,4-glucuronyltransferase 1	ENSSSCP00000013759	0.302005	1.2483	5.87773	0	-0.217161	-0.867475	5.5219	0	1	5.90526	5.2492	6.02572	6.00367	5.96046	6.12207	-0.456285	-0.787502	-0.377828	-0.373255	-0.428216	-0.333378	5.40628	5.7316	5.75355	5.47914	5.56034	5.20046	-0.45058	-0.281127	-0.285192	-0.419048	-0.36886	-0.56528	3	#8DD3C7	liver
ENSSSCP00000023499	8	NA	NA	NA	ENSSSCP00000023499				0				0	0																									3	#8DD3C7	liver
ENSSSCP00000024497	8	NA	NA	NA	ENSSSCP00000024497				0				0	0																									3	#8DD3C7	liver
B3GNT3	8	100518473	B3GNT3	UDP-GlcNAc:betaGal beta-1,3-N-acetylglucosaminyltransferase 3	ENSSSCP00000014766	-0.148051	-0.545436	6.87789	0	0.0642274	0.263922	6.76178	0	1	6.65742	7.28122	6.91711	6.8912	6.89893	6.62146	-0.0845571	0.222924	0.0526521	0.0468231	0.0331224	-0.092097	6.95062	6.53245	6.70594	6.58901	6.69695	7.09573	0.334421	0.124416	0.2052	0.151188	0.207118	0.409383	3	#8DD3C7	liver
ENSSSCP00000026199	8	NA	NA	NA	ENSSSCP00000026199				0				0	0																									3	#8DD3C7	liver
CHST2	8	100626514	CHST2	carbohydrate (N-acetylglucosamine-6-O) sulfotransferase 2	ENSSSCP00000019556	-0.083463	-0.288014	6.49891	0	-0.189672	-0.756947	6.65365	0	1	5.75441	6.96645	6.90105	6.40705	6.68544	6.27904	-0.530833	0.0664032	0.0448958	-0.182329	-0.0718271	-0.257539	6.48301	6.89165	6.87079	6.45034	6.76753	6.45856	0.0967317	0.306312	0.290085	0.079943	0.242883	0.081714	3	#8DD3C7	liver
ENSSSCP00000022533	8	NA	NA	NA	ENSSSCP00000022533				0				0	0																									3	#8DD3C7	both
ST3GAL4	8	396602	ST3GAL4	ST3 beta-galactoside alpha-2,3-sialyltransferase 4	ENSSSCP00000016153	-0.106892	-0.381393	7.72419	0	0.0313083	0.131562	7.17853	0	1	7.6138	8.01853	7.70058	7.73552	7.61111	7.6656	0.388102	0.589549	0.431007	0.446443	0.383213	0.412379	7.17658	7.15645	7.15559	7.06137	7.13605	7.38513	0.449275	0.440409	0.436733	0.393879	0.429631	0.558214	3	#8DD3C7	both
HSP90AB1	8	396742	HSP90AB1	heat shock protein 90kDa alpha (cytosolic), class B member 1	ENSSSCP00000001854	0.0294721	0.162099	12.2234	0	-0.0643817	-0.253185	11.5407	0	1	11.9309	12.3173	12.3778	12.1528	12.2815	12.28	2.52165	2.7271	2.68975	2.53715	2.67911	2.64182	11.4542	11.6152	11.6492	11.4676	11.5299	11.528	2.62363	2.69828	2.75055	2.65773	2.65624	2.68873	3	#8DD3C7	liver
DNAJA4	8	397613	DNAJA4	DnaJ (Hsp40) homolog, subfamily A, member 4	ENSSSCP00000001916	-0.51994	-2.02763	5.46069	0	-0.0511274	-0.199893	7.5544	0	1	5.38232	5.80787	5.9718	5.12647	5.37367	5.10201	-0.714729	-0.509705	-0.403866	-0.788435	-0.716668	-0.826215	7.27477	7.59084	7.87428	7.4725	7.5374	7.57659	0.499186	0.660377	0.80679	0.605114	0.633018	0.656676	3	#8DD3C7	liver
HSPA2	8	100621324	HSPA2	heat shock 70kDa protein 2	ENSSSCP00000002468	-0.464355	-1.80609	5.75549	0	-0.147439	-0.587138	6.14521	0	1	5.62763	6.30364	6.03174	5.32764	5.86458	5.37772	-0.593493	-0.263182	-0.374917	-0.693222	-0.475346	-0.693009	6.1326	6.26231	6.26187	5.94464	6.14324	6.12659	-0.0813835	-0.0123807	-0.0234515	-0.179879	-0.0734767	-0.0890086	3	#8DD3C7	liver
CFTR	8	403154	CFTR	cystic fibrosis transmembrane conductance regulator (ATP-binding cassette sub-family C, member 7)	ENSSSCP00000017611	-0.97558	-3.84363	7.92794	0	-0.350841	-1.40497	8.07662	0	1	7.86574	8.69983	8.68162	7.65364	7.71854	6.94827	0.512613	0.92833	0.904779	0.407687	0.436027	0.0658022	8.29788	8.31245	8.14581	8.0369	7.98847	7.67824	1.01924	1.0258	0.946603	0.895095	0.861595	0.70895	3	#8DD3C7	liver
ENSSSCP00000016063	8	NA	NA	NA	ENSSSCP00000016063				0				0	0																									3	#8DD3C7	liver
ENSSSCP00000000833	9	NA	NA	NA	ENSSSCP00000000833				0				0	0																									3	#A6CEE3	lung
ENSSSCP00000006953	9	NA	NA	NA	ENSSSCP00000006953				0				0	0																									3	#A6CEE3	lung
MUC4	9	100157344	MUC4	mucin 4, cell surface associated	ENSSSCP00000012621	0.159425	0.680035	4.44578	0	-0.761129	-3.05464	4.26235	0	1	4.46998	4.18068	4.44755	4.62724	4.6139	4.33534	-1.16562	-1.31883	-1.13997	-1.02473	-1.09016	-1.19663	4.19713	4.66637	5.06525	3.67252	4.02174	3.95109	-1.0652	-0.820554	-0.639605	-1.34726	-1.14855	-1.20779	3	#A6CEE3	lung
MUC20	9	100134954	MUC20	mucin 20, cell surface associated	ENSSSCP00000012622	-0.111359	-0.399197	6.05821	0	-0.0440231	-0.171328	5.30779	0	1	5.9884	6.45229	5.90098	6.0799	6.03248	5.89522	-0.415193	-0.189262	-0.438068	-0.337175	-0.392812	-0.442977	5.3704	5.16335	5.45567	5.6154	5.06099	5.18097	-0.468817	-0.568887	-0.438573	-0.349042	-0.62191	-0.575305	3	#A6CEE3	lung
MUC13	9	100125829	MUC13	mucin 13, cell surface associated	ENSSSCP00000012633	0.0823132	0.372701	7.94813	0	-0.569068	-2.28241	4.42119	0	1	7.96387	8.0274	7.72965	7.52844	7.89927	8.54015	0.561109	0.593961	0.445048	0.34843	0.524868	0.834915	4.76861	4.52773	4.82082	4.23715	3.99611	4.1767	-0.774713	-0.89076	-0.765462	-1.05717	-1.16154	-1.09177	3	#A6CEE3	lung
MUC15	9	102165819	MUC15	mucin 15, cell surface associated	ENSSSCP00000014173	-0.080106	-0.274635	3.42693	0	-0.331543	-1.32738	7.78478	0	1	3.36078	3.68182	3.35835	3.09149	3.66438	3.40476	-1.7138	-1.56689	-1.66597	-1.75161	-1.55692	-1.64624	7.62847	8.06346	8.15973	7.80256	7.63454	7.41993	0.678976	0.899709	0.953772	0.774693	0.682241	0.57611	3	#A6CEE3	lung
ST6GALNAC2	9	100518510	ST6GALNAC2	ST6 (alpha-N-acetyl-neuraminyl-2,3-beta-galactosyl-1,3)-N-acetylgalactosaminide alpha-2,6-sialyltransferase 2	ENSSSCP00000018201	-0.0245652	-0.053272	8.38824	0	0.0553498	0.228227	8.33037	0	1	8.60879	8.30151	8.29126	8.2601	8.56673	8.30103	0.879837	0.730263	0.716263	0.694732	0.852981	0.719382	8.41282	8.08665	8.40862	8.23388	8.24216	8.59809	1.07767	0.911456	1.08193	0.9963	0.990156	1.182	3	#A6CEE3	lung
ENSSSCP00000026525	9	NA	NA	NA	ENSSSCP00000026525				0				0	0																									3	#A6CEE3	lung
GCNT1	9	100157004	GCNT1	glucosaminyl (N-acetyl) transferase 1, core 2	ENSSSCP00000005668	-0.160879	-0.596564	6.7993	0	-0.029189	-0.111684	7.21953	0	1	6.38662	7.20058	7.05201	7.08045	6.57593	6.5002	-0.218387	0.182824	0.117798	0.136392	-0.125658	-0.150686	7.15553	7.45381	7.09302	7.42259	7.55505	6.63716	0.438579	0.590987	0.404515	0.579469	0.64196	0.17356	3	#A6CEE3	lung
B4GALT5	9	100522653	B4GALT5	UDP-Gal:betaGlcNAc beta 1,4- galactosyltransferase, polypeptide 5	ENSSSCP00000007952	-6.18877e-07	0.0446324	10.2915	0	-0.248856	-0.994911	9.11272	0	1	9.80181	10.7416	10.331	10.2542	10.4909	10.1294	1.46945	1.94363	1.70132	1.63854	1.79888	1.60274	9.54673	9.04408	9.12064	8.78188	8.80936	9.37365	1.65404	1.39629	1.44855	1.27785	1.27758	1.58083	3	#A6CEE3	lung
ST6GALNAC4	9	396676	ST6GALNAC4	ST6 (alpha-N-acetyl-neuraminyl-2,3-beta-galactosyl-1,3)-N-acetylgalactosaminide alpha-2,6-sialyltransferase 4	ENSSSCP00000006029	-0.393589	-1.52405	7.39214	0	-0.0858313	-0.339429	6.88547	0	1	6.97307	8.28997	7.50376	7.097	7.49257	6.99646	0.0714422	0.724525	0.335961	0.144228	0.324945	0.0890833	6.89702	6.85068	7.03744	6.69376	6.86065	6.97325	0.307177	0.285568	0.375896	0.205004	0.290072	0.346399	3	#A6CEE3	lung
ENSSSCP00000025041	9	NA	NA	NA	ENSSSCP00000025041				0				0	0																									3	#A6CEE3	lung
CCL21	10	448797	CCL21	chemokine (C-C motif) ligand 21	ENSSSCP00000011694	-1.4252	-5.63562	8.91693	0	-0.532008	-2.1334	9.20471	0	1	8.75811	9.91882	10.2117	7.20296	9.40962	8.00042	0.953636	1.53447	1.64368	0.194378	1.26733	0.574143	9.64063	9.52353	9.24797	8.79118	9.19664	8.82828	1.70177	1.63908	1.51411	1.28263	1.47384	1.30037	4	#B15928	both
CCL19	10	494464	CCL19	chemokine (C-C motif) ligand 19	ENSSSCP00000011695	0.00428892	0.0617287	8.8314	0	-0.27397	-1.09589	9.6083	0	1	8.24354	9.44414	8.80009	8.42228	8.77704	9.30132	0.699329	1.29844	0.961991	0.77149	0.956365	1.20267	9.59529	10.0749	9.56569	8.74538	9.91026	9.75831	1.67872	1.91828	1.67771	1.2591	1.83547	1.77865	4	#B15928	both
CCL25	10	448799	CCL25	chemokine (C-C motif) ligand 25	ENSSSCP00000014444	-0.03744	-0.104586	6.15372	0	0.108449	0.441728	5.38579	0	1	6.24158	6.22184	6.05391	5.99333	6.06357	6.34811	-0.290069	-0.303854	-0.364214	-0.378146	-0.377527	-0.224166	5.23904	5.30177	5.45389	5.34274	5.42972	5.54758	-0.535588	-0.498793	-0.439491	-0.489129	-0.435053	-0.38677	4	#B15928	both
ACKR4	10	100037292	ACKR4	atypical chemokine receptor 4	ENSSSCP00000030541	1.21089	4.87076	6.41148	1	-0.387715	-1.55323	7.91374	0	1	5.87703	5.88103	5.66003	6.86882	6.09618	8.08577	-0.470235	-0.473324	-0.55443	0.0362283	-0.361498	0.615381	8.15095	8.12002	8.05183	7.66399	7.75964	7.73604	0.944558	0.928352	0.898214	0.703495	0.745634	0.738674	4	#B15928	liver
CCR1	10	414374	CCR1	chemokine (C-C motif) receptor 1	ENSSSCP00000012073	-0.389721	-1.50863	8.78405	0	-0.648126	-2.60028	9.05939	0	1	7.87382	9.73386	9.32905	8.8229	8.67528	8.26939	0.516606	1.4425	1.21744	0.961108	0.906339	0.704097	9.6401	9.2075	9.30276	8.66835	8.78512	8.75251	1.7015	1.47904	1.54233	1.21952	1.2653	1.26141	4	#B15928	both
CCR8	10	100622393	CCR8	chemokine (C-C motif) receptor 8	ENSSSCP00000024418	-0.574316	-2.24435	5.11743	0	0.167457	0.678982	4.87042	0	1	5.47548	5.55994	5.17835	4.42028	5.00714	5.06339	-0.668688	-0.632983	-0.787046	-1.12268	-0.896847	-0.844875	4.98837	4.66661	4.7051	4.91937	4.8986	5.04448	-0.663008	-0.820434	-0.825047	-0.706651	-0.7042	-0.645498	4	#B15928	both
ENSSSCP00000025719	10	NA	NA	NA	ENSSSCP00000025719				0				0	0																									4	#B15928	both
CXCL12	10	494460	CXCL12	chemokine (C-X-C motif) ligand 12	ENSSSCP00000011103	1.04531	4.21082	9.43481	1	-0.271048	-1.08414	8.26716	0	1	8.56348	9.06632	9.10666	9.82938	9.81957	10.2235	0.857447	1.11057	1.11004	1.43748	1.46885	1.6482	8.47846	8.41035	8.31923	8.03216	8.20104	8.16169	1.11103	1.07537	1.0359	0.892658	0.969319	0.957568	4	#B15928	liver
CXCL14	10	494467	CXCL14	chemokine (C-X-C motif) ligand 14	ENSSSCP00000015221	-1.01763	-4.01123	8.91916	0	-0.356991	-1.4297	9.32478	0	1	9.52749	9.67856	9.07789	8.5844	8.49802	8.14862	1.33387	1.415	1.09615	0.848225	0.819203	0.645748	9.24645	9.47935	9.78403	8.68798	9.33822	9.41266	1.50141	1.61671	1.79014	1.22961	1.54559	1.6009	4	#B15928	liver
XCR1	10	414375	XCR1	chemokine (C motif) receptor 1	ENSSSCP00000030909	-0.203534	-0.766568	6.51625	0	0.436881	1.76227	5.57702	0	1	6.17149	7.06239	6.62017	6.22817	6.71264	6.30265	-0.324707	0.114111	-0.090748	-0.266994	-0.0584575	-0.246131	5.38033	5.10488	5.59054	5.4955	5.73768	6.1532	-0.463773	-0.598496	-0.369128	-0.41064	-0.278995	-0.0753239	4	#B15928	both
CCR10	10	733623	CCR10	chemokine (C-C motif) receptor 10	ENSSSCP00000018427	-0.000204699	0.043819	6.20115	0	-0.141219	-0.562129	5.50873	0	1	6.3634	6.22508	6.01529	6.21283	6.37124	6.01908	-0.229866	-0.302244	-0.382863	-0.274255	-0.226283	-0.383136	5.7014	5.52086	5.51575	5.38967	5.37854	5.54614	-0.300569	-0.387847	-0.407637	-0.465014	-0.460991	-0.387512	4	#B15928	both
CXCR4	10	396659	CXCR4	chemokine (C-X-C motif) receptor 4	ENSSSCP00000016630	-0.586047	-2.2911	6.86168	0	-0.368551	-1.47618	8.64823	0	1	6.50285	7.58554	7.37572	6.8089	6.48431	6.41275	-0.160948	0.374244	0.274126	0.00786743	-0.170699	-0.192933	8.58337	8.95559	8.95855	8.07361	8.7387	8.57955	1.16436	1.35148	1.36509	0.913956	1.24178	1.17246	4	#B15928	both
ACKR3	10	100515346	ACKR3	atypical chemokine receptor 3	ENSSSCP00000017294	-0.630098	-2.46667	7.70205	0	-1.10575	-4.44029	7.18821	0	1	7.735	8.1473	8.169	7.23688	7.69565	7.22847	0.447997	0.653583	0.657219	0.210434	0.424775	0.201177	8.79151	7.36906	7.06269	6.34815	6.4169	7.14095	1.27016	0.548072	0.388896	0.0274374	0.0652039	0.43264	4	#B15928	both
CXCR5	10	100515679	CXCR5	chemokine (C-X-C motif) receptor 5	ENSSSCP00000016021	-0.536457	-2.09346	3.91623	0	0.120036	0.488316	4.38718	0	1	3.99009	4.38882	4.17445	3.70147	3.64746	3.59507	-1.40278	-1.21533	-1.27185	-1.4629	-1.56524	-1.55429	4.41974	3.93421	4.62755	4.4785	4.21918	4.64392	-0.952048	-1.19131	-0.86498	-0.933163	-1.0485	-0.851488	4	#B15928	both
CCR9	10	414377	CCR9	chemokine (C-C motif) receptor 9	ENSSSCP00000012064	-0.147681	-0.543962	6.10008	0	-0.0235481	-0.0890029	5.2447	0	1	5.99596	6.38068	6.14513	5.61724	6.34662	6.11486	-0.411459	-0.22487	-0.320162	-0.556152	-0.238383	-0.33686	5.18609	5.13326	5.45006	5.25495	5.17076	5.27306	-0.562504	-0.584125	-0.441459	-0.534234	-0.566284	-0.527946	4	#B15928	both
ENSSSCP00000019151	10	NA	NA	NA	ENSSSCP00000019151				0				0	0																									4	#B15928	both
CCR5	10	414371	CCR5	chemokine (C-C motif) receptor 5	ENSSSCP00000019995	0.0955122	0.425307	7.15528	0	0.587249	2.36687	7.25721	1	1	6.50614	7.54981	7.26661	7.33543	7.12177	7.15189	-0.159322	0.356481	0.221433	0.257079	0.142664	0.164181	7.05427	6.95111	6.88537	7.41643	7.76202	7.47405	0.387106	0.336422	0.297593	0.576304	0.746841	0.603941	4	#B15928	both
CCR3	10	414373	CCR3	chemokine (C-C motif) receptor 3	ENSSSCP00000027606	0.555394	2.25821	4.26466	0	0.0564148	0.232509	4.80822	0	1	3.77828	4.17821	4.00441	4.07597	5.11788	4.43323	-1.50746	-1.32005	-1.35397	-1.28565	-0.84241	-1.14934	4.49979	4.93089	4.90935	4.43482	5.23875	4.83571	-0.911353	-0.686603	-0.719874	-0.955606	-0.531827	-0.752857	4	#B15928	both
CXCR2	10	100124654	CXCR2	chemokine (C-X-C motif) receptor 2	ENSSSCP00000017143	-0.0283118	-0.0682041	6.11018	0	-0.178737	-0.712982	6.27418	0	1	6.50978	5.78828	6.07495	6.22845	5.92698	6.13264	-0.157521	-0.519443	-0.354054	-0.266861	-0.444674	-0.32827	6.90409	6.1461	6.04047	6.34694	6.27801	5.9295	0.310769	-0.0712306	-0.137453	0.0268167	-0.00518268	-0.190365	4	#B15928	both
ENSSSCP00000026976	10	NA	NA	NA	ENSSSCP00000026976				0				0	0																									4	#B15928	liver
CXCR6	10	414376	CXCR6	chemokine (C-X-C motif) receptor 6	ENSSSCP00000012069	-0.117786	-0.424812	5.18217	0	0.313901	1.2678	4.80922	0	1	5.26941	5.16955	5.28421	4.89009	5.33614	5.14359	-0.770527	-0.827106	-0.735919	-0.90032	-0.735117	-0.806125	4.3828	4.72837	4.84563	4.81752	5.13577	4.94522	-0.970821	-0.789155	-0.752684	-0.758978	-0.584013	-0.696541	4	#B15928	both
CCR7	10	396663	CCR7	chemokine (C-C motif) receptor 7	ENSSSCP00000018509	-0.170391	-0.634473	6.32252	0	0.169287	0.686341	6.23247	0	1	6.08489	6.70664	6.43161	6.18972	6.16659	6.35565	-0.367506	-0.0627902	-0.18181	-0.285193	-0.326883	-0.220522	5.98996	6.21328	6.24023	6.17301	6.43491	6.34341	-0.153889	-0.0372074	-0.0345945	-0.0625449	0.0743294	0.0224954	4	#B15928	both
CXCR3	10	100524123	CXCR3	chemokine (C-X-C motif) receptor 3	ENSSSCP00000029108	-0.167718	-0.62382	7.07466	0	-0.0567501	-0.2225	6.44671	0	1	7.4035	7.27453	6.79752	6.67174	7.18712	7.11353	0.28417	0.219597	-0.00510464	-0.0570505	0.174792	0.145647	6.52113	6.37116	6.53298	6.34986	6.30192	6.60324	0.116107	0.0427396	0.116144	0.0283143	0.00693266	0.156119	4	#B15928	both
CXCL2	10	414904	CXCL2	chemokine (C-X-C motif) ligand 2	ENSSSCP00000029741	-0.820844	-3.22691	6.05531	0	-0.559557	-2.24417	5.97716	0	1	5.58432	6.90293	6.90995	5.3681	6.56581	5.00075	-0.614896	0.0348162	0.0491936	-0.674072	-0.130634	-0.875138	6.221	6.5279	6.02192	5.27051	5.9287	5.89293	-0.0364532	0.122113	-0.147006	-0.52624	-0.182194	-0.209168	4	#B15928	lung
CCL22	10	100516016	CCL22	chemokine (C-C motif) ligand 22	ENSSSCP00000003040	0.0538076	0.25909	5.04221	0	-0.0217146	-0.0816308	4.51533	0	1	5.19881	4.79404	5.05307	5.24412	4.8448	5.11842	-0.805423	-1.01383	-0.847546	-0.732752	-0.976652	-0.818288	4.48254	4.59214	4.50388	4.43893	4.55124	4.52325	-0.920123	-0.858143	-0.928658	-0.953495	-0.880226	-0.913545	4	#B15928	lung
CCL3L1	10	494459	CCL3L1	chemokine (C-C motif) ligand 3-like 1	ENSSSCP00000018756	-0.450195	-1.74966	6.45718	0	-0.0585969	-0.229926	5.33802	0	1	4.3593	8.8155	6.87204	6.49922	6.37166	5.82537	-1.22032	0.985847	0.0308833	-0.138707	-0.226073	-0.476725	5.22601	5.19278	5.68316	5.31304	5.47438	5.13874	-0.542213	-0.553983	-0.321436	-0.504388	-0.412422	-0.597022	4	#B15928	lung
ENSSSCP00000018778	10	NA	NA	NA	ENSSSCP00000018778				0				0	0																									4	#B15928	lung
CCL2	10	397422	CCL2	chemokine (C-C motif) ligand 2	ENSSSCP00000018779	-0.756153	-2.96908	9.99653	0	-0.899555	-3.61122	7.8891	0	1	8.64623	11.4538	11.0237	9.65543	10.2767	8.92318	0.898341	2.29776	2.03586	1.35515	1.69359	1.01997	8.87501	8.38116	7.76047	7.07204	7.38166	7.86428	1.3126	1.06059	0.748188	0.39936	0.554096	0.804624	4	#B15928	lung
ENSSSCP00000020489	10	NA	NA	NA	ENSSSCP00000020489				0				0	0																									4	#B15928	lung
ENSSSCP00000021160	10	NA	NA	NA	ENSSSCP00000021160				0				0	0																									4	#B15928	lung
CCL5	10	396613	CCL5	chemokine (C-C motif) ligand 5	ENSSSCP00000028561	-0.308008	-1.18296	7.43831	0	0.776459	3.12764	7.38142	1	1	7.09134	8.19565	7.48995	7.0454	7.27195	7.53555	0.129893	0.677624	0.329288	0.119805	0.216493	0.349546	7.19766	7.13558	6.64632	7.42926	8.0814	7.79829	0.459994	0.429839	0.174506	0.582898	0.908688	0.770685	4	#B15928	lung
CXCL10	10	494019	CXCL10	chemokine (C-X-C motif) ligand 10	ENSSSCP00000009579	0.823674	3.32746	6.88056	0	1.27935	5.14965	6.7767	1	1	6.18072	6.87772	6.34772	6.89651	6.395	8.58567	-0.320145	0.0222795	-0.222326	0.0493333	-0.214604	0.856908	4.88602	6.46111	7.06396	7.33824	7.88521	7.02569	-0.715033	0.0882908	0.38955	0.536131	0.809269	0.373369	4	#B15928	lung
CXCL11	10	100169744	CXCL11	chemokine (C-X-C motif) ligand 11	ENSSSCP00000009580	0.0144605	0.102268	4.4505	0	0.875022	3.52394	4.98047	1	1	3.97733	5.02903	4.32346	4.4009	4.72645	4.24586	-1.40909	-0.896982	-1.19989	-1.13186	-1.03483	-1.23986	4.39125	4.63827	4.59935	5.4217	5.54484	5.28741	-0.966525	-0.834783	-0.879496	-0.448561	-0.376717	-0.520567	4	#B15928	lung
CXCL9	10	100135681	CXCL9	chemokine (C-X-C motif) ligand 9	ENSSSCP00000023320	0.646757	2.62234	5.17552	0	1.14381	4.60468	7.11255	1	1	4.4691	5.1362	4.95113	5.82725	4.91673	5.75271	-1.16605	-0.843692	-0.896775	-0.456752	-0.941291	-0.511834	6.05659	7.03402	6.53131	7.44619	8.30586	7.3013	-0.120022	0.378407	0.115286	0.591597	1.02244	0.515103	4	#B15928	lung
ENSSSCP00000027651	10	NA	NA	NA	ENSSSCP00000027651				0				0	0																									4	#B15928	lung
CCL8	10	100302703	CCL8	chemokine (C-C motif) ligand 8	ENSSSCP00000018777	-0.610809	-2.3898	7.20318	0	0.207648	0.840581	5.74316	0	1	5.96999	8.57405	7.98171	7.00105	7.1798	6.51248	-0.424292	0.865785	0.566775	0.0988129	0.171191	-0.144752	5.00593	5.68457	6.22751	5.67681	5.91316	5.95098	-0.654079	-0.304946	-0.0411473	-0.317488	-0.19007	-0.179318	4	#B15928	lung
ACKR2	10	100737352	ACKR2	atypical chemokine receptor 2	ENSSSCP00000012036	-0.12081	-0.436862	5.83765	0	-0.522098	-2.09355	5.52291	0	1	5.89703	5.81965	5.97749	5.6947	5.84433	5.79269	-0.460352	-0.503847	-0.401119	-0.519489	-0.485299	-0.492514	6.26958	5.61314	5.46917	4.84955	5.18132	5.75472	-0.0117597	-0.341114	-0.431622	-0.742521	-0.56093	-0.280247	4	#B15928	lung
ENSSSCP00000024949	10	NA	NA	NA	ENSSSCP00000024949				0				0	0																									4	#B15928	lung
ENSSSCP00000022129	10	NA	NA	NA	ENSSSCP00000022129				0				0	0																									4	#B15928	lung
MMP9	11	654325	MMP9	matrix metallopeptidase 9	ENSSSCP00000007923	-0.178051	-0.665005	5.94064	0	-0.632255	-2.53647	5.70215	0	1	5.9377	6.08877	6.06253	5.60723	6.13097	5.81666	-0.44025	-0.370023	-0.360049	-0.560891	-0.344396	-0.480937	7.17689	5.69553	5.18241	5.60827	5.18701	5.36278	0.449435	-0.299393	-0.579277	-0.352702	-0.558046	-0.481804	9	#B2DF8A	both
TNF	11	397086	TNF	tumor necrosis factor	ENSSSCP00000001491	0.098175	0.43592	6.00309	0	0.746298	3.00637	7.06744	1	1	5.55478	6.21583	6.09141	6.26706	6.16782	5.72165	-0.629497	-0.306846	-0.346105	-0.248587	-0.326281	-0.526838	6.56956	6.81141	6.70191	6.98079	7.77207	7.56892	0.140726	0.265679	0.203129	0.352478	0.751936	0.652729	7	#B2DF8A	lung
APEX1	11	100154728	APEX1	APEX nuclease (multifunctional DNA repair enzyme) 1	ENSSSCP00000002335	-0.0650917	-0.214794	8.86717	0	-0.556614	-2.23233	7.47688	0	1	8.85543	8.88885	8.95486	8.81734	8.80364	8.88288	1.00173	1.02232	1.03673	0.958476	0.969441	1.0005	7.764	7.99773	7.50383	7.21781	7.35807	7.01984	0.747866	0.866426	0.616044	0.474257	0.542139	0.370359	22	#B2DF8A	lung
ANP32A	11	100155298	ANP32A	acidic (leucine-rich) nuclear phosphoprotein 32 family, member A	ENSSSCP00000005340	-0.033558	-0.0891134	10.0571	0	0.157413	0.638598	9.31604	0	1	10.2818	9.93874	10.001	10.12	9.97956	10.0213	1.70666	1.54438	1.54193	1.57504	1.5475	1.55052	9.30643	9.27497	9.13059	9.42622	9.36271	9.39531	1.5319	1.51321	1.45367	1.6089	1.55799	1.59197	22	#B2DF8A	lung
ENSSSCP00000006060	11	NA	NA	NA	ENSSSCP00000006060				0				0	0																									22	#B2DF8A	lung
HMGB2	11	100625333	HMGB2	high mobility group box 2	ENSSSCP00000010363	-0.206753	-0.779398	8.81889	0	0.0851808	0.34817	9.07142	0	1	8.69304	9.1987	8.87507	8.85912	8.86056	8.42687	0.921475	1.17639	0.9982	0.978249	0.997421	0.780184	9.50133	9.03614	8.54902	9.28776	9.14422	8.91005	1.63096	1.39227	1.15422	1.53777	1.44727	1.34242	22	#B2DF8A	lung
GZMA	11	100526762	GZMA	granzyme A (granzyme 1, cytotoxic T-lymphocyte-associated serine esterase 3)	ENSSSCP00000017912	0.120149	0.5235	4.61258	0	1.35555	5.456	5.80014	1	1	4.24214	4.74833	4.66706	5.14943	4.62898	4.23957	-1.27822	-1.03656	-1.03396	-0.777573	-1.08274	-1.2429	4.97331	5.31776	5.07604	6.76617	6.8491	5.81847	-0.670664	-0.490695	-0.634048	0.24221	0.284219	-0.247463	22	#B2DF8A	lung
RELA	11	100135665	RELA	v-rel avian reticuloendotheliosis viral oncogene homolog A	ENSSSCP00000013805	0.156651	0.668982	9.0482	0	-0.00734002	-0.023834	8.1803	0	1	8.84609	9.04857	9.01497	9.14124	9.23779	9.00056	0.997117	1.10174	1.06576	1.11178	1.18286	1.05736	8.31851	8.07831	8.15508	7.90817	8.15282	8.46888	1.02973	0.907229	0.951378	0.828955	0.944881	1.11555	7	#B2DF8A	lung
ENSSSCP00000022954	11	NA	NA	NA	ENSSSCP00000022954				0				0	0																									7	#B2DF8A	lung
SOD2	11	100154319	SOD2	superoxide dismutase 2, mitochondrial	ENSSSCP00000027960	0.0839862	0.379369	11.3272	0	-0.518094	-2.07745	10.0471	0	1	11.3894	11.2514	11.2149	11.39	11.3433	11.3744	2.25407	2.19711	2.12815	2.17612	2.21787	2.20429	10.4999	10.3256	10.093	10.0001	9.80803	9.55605	2.13852	2.04525	1.94925	1.90378	1.78366	1.67464	7	#B2DF8A	lung
DECR1	11	503544	DECR1	2,4-dienoyl CoA reductase 1, mitochondrial	ENSSSCP00000006535	0.333305	1.37305	10.7373	0	-0.0217627	-0.0818241	9.32418	0	1	10.8716	10.3454	10.4951	11.0973	10.5748	11.0399	1.99814	1.74657	1.78056	2.03761	1.84009	2.04264	9.1815	9.42492	9.39876	9.32241	9.49468	9.12281	1.46839	1.58914	1.59176	1.55557	1.62487	1.45184	7	#B2DF8A	lung
PLA2G4A	11	100520687	PLA2G4A	phospholipase A2, group IVA (cytosolic, calcium-dependent)	ENSSSCP00000024993	0.152162	0.651091	5.85802	0	0.594916	2.39769	6.29506	1	1	5.46629	6.0695	5.81003	5.95788	5.96463	5.87979	-0.673231	-0.379605	-0.481988	-0.394923	-0.426165	-0.450432	5.92376	6.02425	6.04479	6.93888	6.73506	6.10361	-0.187539	-0.132934	-0.135228	0.330945	0.226431	-0.100825	7	#B2DF8A	lung
ENSSSCP00000005266	11	NA	NA	NA	ENSSSCP00000005266				0				0	0																									7	#B2DF8A	lung
HIF1A	11	396696	HIF1A	hypoxia inducible factor 1, alpha subunit (basic helix-loop-helix transcription factor)	ENSSSCP00000005477	-0.358879	-1.38571	10.8478	0	-0.606409	-2.43255	10.0228	0	1	10.6926	11.2554	11.1338	10.7034	10.6894	10.6123	1.90966	2.19908	2.08902	1.85114	1.89647	1.83608	10.3167	10.4628	10.1986	9.70749	9.90261	9.54884	2.04542	2.11474	2.00362	1.75342	1.83159	1.67093	7	#B2DF8A	lung
ELAVL1	11	100337681	ELAVL1	ELAV like RNA binding protein 1	ENSSSCP00000014443	0.200057	0.84198	10.046	0	-0.188439	-0.751992	8.731	0	1	9.9513	9.88278	10.0038	10.2198	9.99309	10.2252	1.54332	1.51655	1.54332	1.62226	1.55415	1.64905	8.82793	8.98041	8.66732	8.52727	8.78814	8.59492	1.28867	1.36405	1.21513	1.14704	1.26683	1.18036	7	#B2DF8A	lung
HDAC3	11	100511372	HDAC3	histone deacetylase 3	ENSSSCP00000015310	-0.106169	-0.378509	9.07734	0	-0.0131797	-0.0473142	8.09442	0	1	9.02767	9.06559	9.29802	9.09581	9.07751	8.89946	1.08686	1.1102	1.20246	1.09028	1.10407	1.00851	8.03053	8.19168	8.08083	7.87377	8.1906	8.19913	0.883346	0.964638	0.913145	0.811281	0.964024	0.976822	7	#B2DF8A	lung
EGLN3	11	100152368	EGLN3	egl-9 family hypoxia-inducible factor 3	ENSSSCP00000002145	0.601573	2.44226	7.84977	0	-0.19185	-0.765704	6.20264	0	1	8.53274	6.77855	7.33567	8.44145	7.5971	8.41313	0.842252	-0.0270289	0.254783	0.780563	0.376328	0.773546	6.13149	6.44714	6.31707	6.02309	6.35935	5.93771	-0.0819478	0.0812155	0.00496815	-0.139574	0.0360394	-0.186143	7	#B2DF8A	lung
LGALS3	11	100038033	LGALS3	lectin, galactoside-binding, soluble, 3	ENSSSCP00000030635	-0.549838	-2.14679	7.98112	0	-0.320283	-1.2821	10.4202	0	1	7.14683	8.8262	8.79509	7.87707	7.91205	7.32949	0.157317	0.991166	0.959577	0.513439	0.53115	0.249985	10.3795	10.6966	10.6649	10.271	10.3901	10.119	2.07735	2.23313	2.24368	2.04295	2.07865	1.96414	7	#B2DF8A	lung
DKK1	11	100157640	DKK1	dickkopf WNT signaling pathway inhibitor 1	ENSSSCP00000011117	0.0878808	0.394891	3.82368	0	0.0699526	0.286941	4.07676	0	1	3.96599	3.57939	3.79386	3.95728	3.69733	3.94827	-1.4147	-1.61782	-1.45565	-1.34183	-1.54072	-1.38365	3.89431	4.05068	4.18037	4.14466	4.12473	4.06582	-1.21913	-1.13234	-1.09523	-1.10469	-1.09636	-1.14878	7	#B2DF8A	lung
SERPINE2	11	397542	SERPINE2	serpin peptidase inhibitor, clade E (nexin, plasminogen activator inhibitor type 1), member 2	ENSSSCP00000029164	-0.623528	-2.44049	7.82073	0	-0.605808	-2.43013	8.81522	0	1	7.30038	8.71225	8.38485	7.53842	7.79712	7.19137	0.233205	0.934505	0.761463	0.353153	0.474654	0.183252	9.37283	9.30867	8.67285	8.3764	8.51625	8.64429	1.56565	1.53028	1.21798	1.06952	1.12905	1.20575	7	#B2DF8A	lung
NOS2	11	396859	NOS2	nitric oxide synthase 2, inducible	ENSSSCP00000018812	-0.082195	-0.28296	5.31619	0	0.0737159	0.302073	5.96846	0	1	5.35558	5.26076	5.45551	5.15808	5.38808	5.2791	-0.72794	-0.781755	-0.653195	-0.773475	-0.709586	-0.740654	6.22179	5.83461	5.73842	5.56569	6.0105	6.43977	-0.0360513	-0.228964	-0.292984	-0.374582	-0.140741	0.0720518	7	#B2DF8A	lung
ENSSSCP00000003357	11	NA	NA	NA	ENSSSCP00000003357				0				0	0																									22	#B2DF8A	lung
EPAS1	11	100037272	EPAS1	endothelial PAS domain protein 1	ENSSSCP00000009011	0.185181	0.782688	10.609	0	0.0440815	0.18292	11.4279	0	1	10.6453	10.3608	10.543	10.5888	10.8881	10.6277	1.88632	1.75423	1.80368	1.79692	1.99413	1.84351	11.6702	11.0055	11.5417	11.2194	11.2353	11.895	2.73342	2.38956	2.6952	2.53022	2.50695	2.87747	22	#B2DF8A	lung
ENSSSCP00000010520	11	NA	NA	NA	ENSSSCP00000010520				0				0	0																									7	#B2DF8A	lung
ENSSSCP00000017098	11	NA	NA	NA	ENSSSCP00000017098				0				0	0																									7	#B2DF8A	lung
PLAU	11	396985	PLAU	plasminogen activator, urokinase	ENSSSCP00000010995	-0.225055	-0.852342	7.05804	0	0.012212	0.0547799	6.76702	0	1	6.46642	7.55212	7.49315	6.83603	7.20964	6.79086	-0.178952	0.357629	0.330836	0.0207062	0.185861	-0.0102533	6.99537	6.83499	6.45237	6.52161	6.92427	6.87349	0.357169	0.277623	0.074639	0.11656	0.322314	0.295096	7	#B2DF8A	lung
SLC2A2	11	397429	SLC2A2	solute carrier family 2 (facilitated glucose transporter), member 2	ENSSSCP00000025763	0.0895246	0.401443	10.4781	0	0.0636674	0.26167	2.81154	0	1	11.1664	10.092	10.0417	10.6188	10.5493	10.4004	2.14382	1.62057	1.56159	1.81113	1.82759	1.73371	2.66345	2.75598	2.91968	2.74112	2.75479	3.0342	-1.84478	-1.78796	-1.74437	-1.82581	-1.79058	-1.67931	7	#B2DF8A	lung
NOS3	11	397557	NOS3	nitric oxide synthase 3 (endothelial cell)	ENSSSCP00000017432	-0.482894	-1.87998	6.87974	0	-0.404487	-1.62067	6.00847	0	1	6.72869	7.27094	7.36392	6.50647	6.81335	6.59504	-0.0493337	0.217811	0.268427	-0.135273	-0.00894891	-0.104861	6.97232	5.86536	5.79446	5.6403	5.53922	6.23916	0.34545	-0.213393	-0.264126	-0.336247	-0.379565	-0.031116	7	#B2DF8A	lung
ENSSSCP00000007492	11	NA	NA	NA	ENSSSCP00000007492				0				0	0																									7	#B2DF8A	lung
ENSSSCP00000018998	11	NA	NA	NA	ENSSSCP00000018998				0				0	0																									7	#B2DF8A	lung
HSF1	11	100511321	HSF1	heat shock transcription factor 1	ENSSSCP00000006326	0.23653	0.987344	8.35518	0	0.0305376	0.128463	6.92092	0	1	8.17408	8.34688	8.18977	8.40218	8.50908	8.50908	0.665001	0.752824	0.667254	0.761976	0.824639	0.8199	6.94756	6.80435	6.96503	6.80974	6.83563	7.16319	0.332867	0.262106	0.33861	0.264595	0.277392	0.444079	7	#B2DF8A	lung
XPA	11	100522779	XPA	xeroderma pigmentosum, complementation group A	ENSSSCP00000005761	0.0332919	0.177323	7.69449	0	-0.00368597	-0.00914197	7.18111	0	1	7.96118	7.40178	7.67058	7.92397	7.31301	7.89643	0.559778	0.28287	0.416521	0.535636	0.236677	0.523901	7.28736	7.16366	7.09783	7.40858	7.10271	7.0265	0.505588	0.444055	0.406989	0.572271	0.412737	0.373781	22	#B2DF8A	lung
MAPK14	11	100156630	MAPK14	mitogen-activated protein kinase 14	ENSSSCP00000001690	0.334327	1.37712	9.71304	0	-0.118931	-0.472514	8.45146	0	1	9.60735	9.38727	9.64302	10.0473	9.7758	9.81749	1.37334	1.27016	1.36906	1.54063	1.44734	1.45206	8.54992	8.56845	8.41441	8.42715	8.43433	8.3145	1.14735	1.15543	1.08491	1.0956	1.08753	1.03616	7	#B2DF8A	lung
ENSSSCP00000026436	11	NA	NA	NA	ENSSSCP00000026436				0				0	0																									7	#B2DF8A	lung
ENSSSCP00000026890	11	NA	NA	NA	ENSSSCP00000026890				0				0	0																									7	#B2DF8A	lung
ENSSSCP00000022419	11	NA	NA	NA	ENSSSCP00000022419				0				0	0																									7	#B2DF8A	lung
CREM	11	100512363	CREM	cAMP responsive element modulator	ENSSSCP00000011843	0.110585	0.485379	6.9189	0	0.042907	0.178198	6.07815	0	1	6.93125	6.72832	6.93125	6.88967	7.20463	6.82828	0.0507765	-0.0520084	0.05948	0.0460975	0.183397	0.00782591	6.33381	6.07407	5.7622	6.12531	6.12738	6.04611	0.0208933	-0.107704	-0.280739	-0.0870559	-0.0815118	-0.130395	7	#B2DF8A	lung
EPRS	12	449526	EPRS	glutamyl-prolyl-tRNA synthetase	ENSSSCP00000011535	0.0745979	0.341951	10.2679	0	-0.0951982	-0.377091	9.27874	0	1	10.2548	10.0994	10.3376	10.2594	10.2995	10.3567	1.69331	1.62429	1.70448	1.64102	1.70476	1.71258	9.32064	9.48597	9.1724	9.14119	9.29961	9.25262	1.53912	1.62006	1.4752	1.46246	1.52602	1.51859	19	#B3DE69	both
GLS	12	399525	GLS	glutaminase	ENSSSCP00000017009	-0.725903	-2.84851	8.54786	0	-0.0154815	-0.0565691	8.94383	0	1	8.19816	9.18481	9.34947	8.31163	8.31355	7.92956	0.676901	1.16948	1.2273	0.719118	0.728521	0.539906	8.81098	9.08423	8.95951	9.23178	8.9679	8.60859	1.28006	1.41662	1.36558	1.509	1.35793	1.18739	19	#B3DE69	liver
GLUD1	12	100157162	GLUD1	glutamate dehydrogenase 1	ENSSSCP00000011056	0.126351	0.548218	12.3594	0	-0.507814	-2.03612	9.83633	0	1	12.5727	12.1213	12.1947	12.4916	12.1602	12.6159	2.83885	2.62966	2.60132	2.69755	2.61947	2.80409	10.1072	10.1638	9.99975	9.59892	9.70198	9.44635	1.93892	1.9633	1.90121	1.69764	1.72992	1.61822	19	#B3DE69	lung
GAD2	12	396929	GAD2	glutamate decarboxylase 2 (pancreatic islets and brain, 65kDa)	ENSSSCP00000011796	0.141968	0.610462	4.36212	0	0.0545467	0.224998	3.71576	0	1	4.37178	4.54815	3.95347	4.3424	4.56226	4.39465	-1.21415	-1.1361	-1.37857	-1.15954	-1.11555	-1.16797	3.59635	3.59627	3.87284	3.84865	3.66382	3.71663	-1.37058	-1.36244	-1.25358	-1.25677	-1.32993	-1.32836	19	#B3DE69	lung
ASNS	12	100312961	ASNS	asparagine synthetase (glutamine-hydrolyzing)	ENSSSCP00000016267	0.141217	0.607468	7.73997	0	-1.12178	-4.50475	6.62758	0	1	7.29984	7.36051	8.34773	7.1915	7.29439	8.94584	0.232938	0.26235	0.743532	0.188955	0.227521	1.03092	7.11428	7.90705	6.5441	6.25756	6.62286	5.31965	0.417608	0.820504	0.121868	-0.0191076	0.16957	-0.503985	19	#B3DE69	lung
GAD1	12	396928	GAD1	glutamate decarboxylase 1 (brain, 67kDa)	ENSSSCP00000023541	0.150739	0.645418	4.01848	0	0.0884867	0.361463	3.53301	0	1	3.90101	4.13332	3.795	4.01759	4.20358	4.06037	-1.44681	-1.34238	-1.4551	-1.31328	-1.29186	-1.32949	3.39883	3.39432	3.67315	3.66914	3.36322	3.6994	-1.47098	-1.46471	-1.35641	-1.349	-1.48225	-1.33722	19	#B3DE69	lung
ENSSSCP00000025052	12	NA	NA	NA	ENSSSCP00000025052				0				0	0																									19	#B3DE69	lung
ALDH4A1	12	100820830	ALDH4A1	aldehyde dehydrogenase 4 family, member A1	ENSSSCP00000025588	0.181505	0.768039	7.23398	0	-0.048772	-0.190422	5.66581	0	1	7.52262	7.00283	6.90422	7.20144	7.42212	7.35063	0.34304	0.0844917	0.0464243	0.193658	0.290311	0.260199	5.57177	5.74662	5.75219	5.47356	5.73204	5.71866	-0.36646	-0.273522	-0.285891	-0.421915	-0.281851	-0.298788	19	#B3DE69	lung
ENSSSCP00000002938	12	NA	NA	NA	ENSSSCP00000002938				0				0	0																									19	#B3DE69	lung
IARS	12	100624746	IARS	isoleucyl-tRNA synthetase	ENSSSCP00000008617	0.0803619	0.364924	9.74356	0	-0.393307	-1.57571	8.94833	0	1	9.85746	9.45744	9.79524	9.72101	9.56755	10.0627	1.49695	1.30505	1.44258	1.38619	1.34496	1.57051	9.21956	9.27733	8.93807	8.78802	8.74255	8.72447	1.48774	1.51441	1.35455	1.28101	1.24373	1.24698	19	#B3DE69	lung
GARS	12	100512260	GARS	glycyl-tRNA synthetase	ENSSSCP00000017666	0.0623146	0.292995	10.0939	0	-0.578421	-2.32002	9.21428	0	1	9.96811	10.0066	10.2134	10.049	10.0191	10.307	1.55163	1.57814	1.64451	1.54141	1.56693	1.68857	9.57125	9.68661	9.25262	8.85447	8.97166	8.94909	1.66651	1.72166	1.51651	1.31515	1.35983	1.3625	19	#B3DE69	lung
LOC100739149	12	100739149	LOC100739149	isoleucine--tRNA ligase, cytoplasmic	ENSSSCP00000021154	0.256288	1.06609	9.5576	0	-0.284038	-1.13637	8.52017	0	1	9.51366	9.27983	9.49486	9.66264	9.59209	9.80249	1.32704	1.21673	1.29752	1.35856	1.35703	1.44481	8.5773	9.02733	8.38192	8.3706	8.61649	8.14735	1.16127	1.38781	1.06818	1.06654	1.17985	0.950197	19	#B3DE69	lung
ENSSSCP00000004769	13	NA	NA	NA	ENSSSCP00000004769				0				0	0																									9	#BC80BD	both
LAT	13	100517816	LAT	linker for activation of T cells	ENSSSCP00000008340	-0.18882	-0.707922	6.68493	0	0.104976	0.427763	6.42934	0	1	6.71325	6.97093	6.65385	6.76177	6.56996	6.43984	-0.0569656	0.0686317	-0.0744852	-0.0144398	-0.128594	-0.179847	6.43102	6.29123	6.4083	6.35902	6.45718	6.62929	0.0703044	0.00226667	0.0519464	0.0330223	0.0856114	0.169513	21	#BC80BD	lung
ZAP70	13	100739325	ZAP70	zeta-chain (TCR) associated protein kinase 70kDa	ENSSSCP00000008746	-0.0839456	-0.289938	5.05182	0	0.679014	2.73583	5.45232	1	1	4.88582	5.37759	5.01796	4.97184	4.94606	5.11164	-0.960105	-0.723657	-0.864499	-0.861624	-0.926874	-0.821566	5.15297	5.12277	5.06271	5.63323	5.93797	5.80429	-0.579339	-0.589437	-0.64091	-0.339877	-0.177498	-0.254755	21	#BC80BD	lung
LCP2	13	100511843	LCP2	lymphocyte cytosolic protein 2 (SH2 domain containing leukocyte protein of 76kDa)	ENSSSCP00000018018	0.077772	0.354602	8.2315	0	0.578691	2.33246	8.42732	1	1	7.436	8.63482	8.50703	8.45297	8.19404	8.16415	0.300232	0.896002	0.820465	0.786019	0.669775	0.653251	8.3388	7.97708	8.09804	8.51834	8.70579	8.92585	1.04004	0.855966	0.922008	1.14245	1.2251	1.35055	21	#BC80BD	lung
ENSSSCP00000019189	13	NA	NA	NA	ENSSSCP00000019189				0				0	0																									21	#BC80BD	lung
CD2	13	396662	CD2	CD2 molecule	ENSSSCP00000007184	0.34517	1.42034	7.66791	0	0.723692	2.91547	8.76857	1	1	6.59643	8.10062	7.78892	7.8863	7.43602	8.19915	-0.114695	0.630369	0.473668	0.517808	0.297146	0.670162	8.37303	8.46974	8.3774	9.07644	9.31647	8.99833	1.05744	1.10545	1.06585	1.4292	1.53456	1.38782	21	#BC80BD	lung
CD6	13	100513519	CD6	CD6 molecule	ENSSSCP00000013945	0.0146783	0.103137	5.33197	0	0.502825	2.02742	5.32713	1	1	5.41574	5.39784	5.1603	5.20798	5.38256	5.42738	-0.69821	-0.713589	-0.795763	-0.749861	-0.712298	-0.669016	5.01503	4.99669	5.21543	5.32561	5.62066	5.78935	-0.649456	-0.653283	-0.562276	-0.49793	-0.338296	-0.262437	21	#BC80BD	lung
GRAP2	13	100516438	GRAP2	GRB2-related adaptor protein 2	ENSSSCP00000000085	0.0385286	0.198194	3.38606	0	-0.0879668	-0.348015	4.24927	0	1	3.59798	3.3374	3.165	3.35571	3.44005	3.4202	-1.59657	-1.73815	-1.75935	-1.62655	-1.6672	-1.63878	4.24831	4.29645	4.33502	4.09796	4.25063	4.26728	-1.03919	-1.00788	-1.0156	-1.12868	-1.03256	-1.04518	21	#BC80BD	lung
SLA-DRA	13	100135040	SLA-DRA	MHC class II DR-alpha	ENSSSCP00000001567	-0.337676	-1.3012	10.9521	0	0.100409	0.409399	11.525	0	1	10.3067	11.5936	11.4624	10.8034	10.7085	10.8377	1.71898	2.36726	2.2477	1.89851	1.90585	1.94499	11.4374	11.4788	11.5081	11.4022	11.7049	11.6185	2.6151	2.62924	2.67785	2.62413	2.74489	2.73528	21	#BC80BD	lung
SLA-DQB1	13	100037921	SLA-DQB1	SLA-DQ beta1 domain	ENSSSCP00000001575	-0.314671	-1.20951	9.36117	0	-0.177737	-0.708959	9.78509	0	1	8.89746	9.91058	9.74747	9.32412	9.13934	9.14803	1.0225	1.53038	1.4195	1.19834	1.13447	1.12861	9.91793	9.91897	9.78498	9.57132	9.8584	9.65895	1.84273	1.83933	1.79062	1.68346	1.80918	1.72755	21	#BC80BD	lung
LCK	13	100233188	LCK	LCK proto-oncogene, Src family tyrosine kinase	ENSSSCP00000003912	0.0686197	0.318125	6.24883	0	0.492139	1.98445	6.92693	0	1	5.90698	6.38335	6.35323	6.33632	6.22546	6.28765	-0.455432	-0.223543	-0.219661	-0.215808	-0.297947	-0.253375	6.51214	6.77115	6.7593	6.89205	7.52342	7.10354	0.111539	0.245295	0.232678	0.306885	0.625933	0.413403	21	#BC80BD	lung
CD247	13	397302	CD247	CD247 molecule	ENSSSCP00000006727	-0.06741	-0.224034	6.87182	0	0.317873	1.28377	7.38081	0	1	6.84148	7.15892	6.71619	6.80967	6.80478	6.89991	0.00640776	0.16211	-0.044381	0.0082315	-0.0131623	0.0424347	7.0495	7.39748	7.21863	7.39654	7.80462	7.41806	0.384681	0.562462	0.469191	0.566087	0.76843	0.575151	21	#BC80BD	lung
CD3E	13	397455	CD3E	CD3e molecule, epsilon (CD3-TCR complex)	ENSSSCP00000016015	0.0223085	0.133547	6.91138	0	0.494048	1.99213	7.55863	0	1	6.62151	7.17618	6.903	6.97986	6.89558	6.89218	-0.102304	0.170692	0.0458354	0.0887839	0.031472	0.038699	7.25422	7.44206	7.23855	7.75701	8.13266	7.52729	0.488742	0.585035	0.479445	0.751292	0.934666	0.631319	21	#BC80BD	lung
CD3G	13	494013	CD3G	CD3g molecule, gamma (CD3-TCR complex)	ENSSSCP00000016017	0.181953	0.769823	5.32152	0	0.521045	2.10068	5.8494	1	1	5.13961	5.58683	4.96519	5.35854	5.26845	5.61049	-0.834678	-0.619616	-0.889985	-0.678596	-0.768391	-0.580547	5.74933	5.66552	5.35179	6.09579	6.30715	5.92684	-0.276202	-0.31459	-0.492062	-0.102223	0.00958454	-0.19173	21	#BC80BD	lung
ENSSSCP00000019155	13	NA	NA	NA	ENSSSCP00000019155				0				0	0																									21	#BC80BD	lung
PTPN11	13	100170851	PTPN11	protein tyrosine phosphatase, non-receptor type 11	ENSSSCP00000020527	0.00913539	0.0810448	10.5347	0	0.0223181	0.0954142	9.57062	0	1	10.6303	10.4346	10.5255	10.5139	10.5268	10.5771	1.87889	1.79094	1.79523	1.76145	1.8165	1.81909	9.63831	9.58011	9.45996	9.66494	9.50875	9.57164	1.70059	1.66773	1.62327	1.73156	1.632	1.68265	21	#BC80BD	lung
PTPN6	13	100171389	PTPN6	protein tyrosine phosphatase, non-receptor type 6	ENSSSCP00000024517	-0.16343	-0.606728	8.06233	0	0.249459	1.00869	7.98507	0	1	7.40973	8.8114	8.211	8.14458	8.10722	7.69004	0.287244	0.983805	0.677506	0.640053	0.627095	0.424183	7.99045	7.71205	7.8785	8.03458	8.15051	8.14429	0.862973	0.72176	0.808966	0.8939	0.943713	0.948622	21	#BC80BD	lung
CD3D	13	396661	CD3D	CD3d molecule, delta (CD3-TCR complex)	ENSSSCP00000028968	0.097995	0.435202	6.33026	0	0.192957	0.781514	6.81619	0	1	5.72443	6.73693	6.38243	6.4614	6.13451	6.54186	-0.545654	-0.0477249	-0.205562	-0.156605	-0.342656	-0.130556	6.65234	6.85721	6.64959	6.68504	7.30622	6.74675	0.182802	0.288875	0.176189	0.200528	0.515868	0.229919	21	#BC80BD	lung
CD4	13	404704	CD4	CD4 molecule	ENSSSCP00000031048	-0.0160742	-0.0194303	6.43465	0	0.101752	0.414798	5.3416	0	1	5.73176	6.86463	6.73167	6.73937	6.40792	6.13255	-0.542028	0.0157742	-0.0369045	-0.0250395	-0.208252	-0.328313	5.23598	5.2764	5.35979	5.44392	5.38622	5.34728	-0.537145	-0.511638	-0.487944	-0.437142	-0.457097	-0.489779	21	#BC80BD	lung
VAV2	13	100151931	VAV2	vav 2 guanine nucleotide exchange factor	ENSSSCP00000006153	0.148542	0.636662	7.88704	0	0.183116	0.741946	7.31026	0	1	7.84037	7.7663	7.83163	7.99227	7.93603	7.95564	0.500077	0.464131	0.494298	0.567965	0.542941	0.552508	7.37632	6.92593	7.35386	7.12392	7.10509	7.97645	0.550808	0.323674	0.53882	0.426018	0.413944	0.862306	21	#BC80BD	lung
LOC100737105	13	100737105	LOC100737105	guanine nucleotide exchange factor VAV3	ENSSSCP00000007306	-0.573645	-2.24168	8.08501	0	0.369705	1.49217	8.0038	0	1	7.64819	8.83583	8.63148	8.01998	7.72002	7.65457	0.405097	0.995956	0.880567	0.581081	0.436755	0.407046	7.99192	7.82712	7.63781	8.36237	8.18134	8.02226	0.86372	0.780031	0.685033	1.06231	0.959336	0.885865	21	#BC80BD	lung
VAV1	13	100519821	VAV1	vav 1 guanine nucleotide exchange factor	ENSSSCP00000014402	-0.830853	-3.2668	8.31197	0	0.346104	1.39728	8.33472	0	1	7.69013	9.44485	9.0472	8.10007	8.14137	7.44818	0.425824	1.29879	1.08133	0.618986	0.643883	0.307329	8.24902	8.09882	8.13718	8.31943	8.57145	8.63245	0.994407	0.917617	0.942158	1.04025	1.15702	1.19967	21	#BC80BD	lung
ENSSSCP00000019585	13	NA	NA	NA	ENSSSCP00000019585				0				0	0																									21	#BC80BD	lung
ENSSSCP00000023354	13	NA	NA	NA	ENSSSCP00000023354				0				0	0																									21	#BC80BD	lung
TXK	13	444993	TXK	TXK tyrosine kinase	ENSSSCP00000026567	-0.077103	-0.262666	4.65158	0	0.99462	4.00481	6.09731	1	1	4.4107	4.80513	4.85457	4.56251	4.27162	5.00497	-1.19492	-1.00831	-0.943405	-1.05536	-1.25842	-0.873102	5.70011	5.81937	5.2805	6.55542	6.92085	6.30758	-0.301222	-0.236681	-0.528766	0.13393	0.320577	0.00407001	21	#BC80BD	lung
MAP4K1	13	100516374	MAP4K1	mitogen-activated protein kinase kinase kinase kinase 1	ENSSSCP00000003204	-0.285684	-1.09398	5.95421	0	0.635005	2.55888	5.56143	1	1	5.46366	6.66054	6.16697	5.9287	5.80818	5.69724	-0.674528	-0.0857097	-0.309615	-0.408739	-0.503074	-0.538631	5.58402	5.16299	4.98477	6.05678	5.85002	5.72999	-0.360235	-0.569066	-0.681044	-0.122264	-0.222064	-0.292965	21	#BC80BD	lung
SH2B3	13	100154922	SH2B3	SH2B adaptor protein 3	ENSSSCP00000029017	-0.110001	-0.393785	8.18905	0	0.510358	2.05771	7.75698	1	1	7.91257	8.48183	8.33776	8.1958	8.17799	8.02836	0.535757	0.819927	0.738722	0.664297	0.661885	0.587645	7.60578	7.11681	7.78281	7.97277	7.7063	8.35741	0.667445	0.420333	0.759693	0.862143	0.718606	1.05822	21	#BC80BD	lung
KLRK1	13	396737	KLRK1	killer cell lectin-like receptor subfamily K, member 1	ENSSSCP00000028342	0.46844	1.91164	4.53955	0	1.25708	5.06009	6.79359	1	1	4.42865	4.08194	4.4054	4.29598	4.40223	5.62311	-1.18604	-1.36792	-1.16032	-1.18152	-1.19421	-0.574451	5.75741	6.55413	6.18362	7.24793	7.92142	7.09705	-0.272099	0.135396	-0.0637448	0.489731	0.827617	0.410064	21	#BC80BD	lung
FYB	13	100520112	FYB	FYN binding protein	ENSSSCP00000017859	0.0913458	0.408701	7.83798	0	0.841772	3.39025	7.71639	1	1	6.64036	8.53482	8.20174	7.96758	7.93299	7.7504	-0.0929875	0.846279	0.673033	0.556277	0.541445	0.453346	7.5552	7.13183	7.19947	7.8486	8.25331	8.30991	0.641731	0.427941	0.459327	0.798349	0.995804	1.03379	21	#BC80BD	lung
SKAP1	13	100521471	SKAP1	src kinase associated phosphoprotein 1	ENSSSCP00000018575	0.261181	1.08559	5.64966	0	0.441661	1.78149	6.77121	0	1	4.93529	6.1002	5.52171	5.74076	5.9285	5.67147	-0.935658	-0.364341	-0.621227	-0.497688	-0.443923	-0.551083	6.22526	6.71596	6.70993	6.89612	7.21896	6.86106	-0.0342881	0.217347	0.207259	0.308976	0.471645	0.288703	21	#BC80BD	lung
PLCG1	13	100152497	PLCG1	phospholipase C, gamma 1	ENSSSCP00000007834	-0.263612	-1.00601	7.18668	0	0.17042	0.690897	7.30135	0	1	6.92559	7.6008	7.42906	6.94022	7.26967	6.95473	0.0479798	0.381836	0.299883	0.0700235	0.215369	0.0689201	7.24453	7.04932	7.35456	7.26782	7.21578	7.67606	0.483816	0.386158	0.539181	0.499951	0.470037	0.70783	21	#BC80BD	lung
TYROBP	13	397405	TYROBP	TYRO protein tyrosine kinase binding protein	ENSSSCP00000003143	-0.19487	-0.732034	9.24312	0	-0.0882474	-0.349143	9.2975	0	1	8.49156	9.87778	9.65232	9.29605	9.21852	8.92249	0.821903	1.51407	1.37356	1.18505	1.17339	1.01964	9.59361	9.16076	9.27049	9.33544	9.29434	9.13034	1.67787	1.45537	1.52571	1.56227	1.52335	1.45571	21	#BC80BD	lung
NCK1	13	100192438	NCK1	NCK adaptor protein 1	ENSSSCP00000025894	0.108664	0.477725	9.21555	0	-0.0412686	-0.160253	8.73749	0	1	9.23297	8.99732	9.25337	9.29264	8.97348	9.54352	1.18831	1.07625	1.18089	1.18344	1.05293	1.31969	8.63784	8.8662	8.77033	8.78823	8.84328	8.51906	1.19205	1.30621	1.26817	1.28112	1.29477	1.14135	21	#BC80BD	lung
FCER1G	13	397406	FCER1G	Fc fragment of IgE, high affinity I, receptor for; gamma polypeptide	ENSSSCP00000006776	-0.121443	-0.439388	9.39631	0	0.270631	1.09382	9.64701	0	1	8.5681	10.1225	9.68049	9.58255	9.48605	8.93815	0.859727	1.63575	1.38716	1.32066	1.3049	1.02721	9.75829	9.29529	9.48148	9.68079	9.82565	9.84052	1.76158	1.5235	1.63435	1.7397	1.79259	1.82093	21	#BC80BD	lung
ENSSSCP00000008695	13	NA	NA	NA	ENSSSCP00000008695				0				0	0																									21	#BC80BD	lung
ENSSSCP00000006663	13	NA	NA	NA	ENSSSCP00000006663				0				0	0																									21	#BC80BD	lung
VCAM1	14	396925	VCAM1	vascular cell adhesion molecule 1	ENSSSCP00000007316	-0.627375	-2.45582	9.4039	0	-0.577234	-2.31524	8.28051	0	1	8.86555	9.84204	10.4452	9.42493	9.2685	8.57721	1.00673	1.49629	1.75645	1.24605	1.19796	0.85282	8.61055	8.7044	8.39243	8.0021	8.11884	7.85475	1.17818	1.22428	1.07359	0.877212	0.92766	0.799722	9	#BEAED4	both
ICAM1	14	396750	ICAM1	intercellular adhesion molecule 1	ENSSSCP00000030081	-0.0837952	-0.289338	9.52377	0	-0.161907	-0.645311	10.0784	0	1	9.01727	9.90648	9.77325	9.6132	9.48663	9.34579	1.08172	1.52834	1.43196	1.33516	1.30519	1.22416	10.1231	10.1028	10.252	9.84194	10.0633	10.087	1.94702	1.93244	2.03111	1.8225	1.91304	1.94767	20	#BEAED4	lung
IL18	14	397057	IL18	interleukin 18	ENSSSCP00000015962	0.272193	1.12948	7.73036	0	0.279509	1.12952	8.032	0	1	7.51351	7.60375	7.66552	8.26211	7.73578	7.60148	0.338536	0.383303	0.414078	0.69568	0.444503	0.381395	7.92243	8.20595	7.54837	8.19326	8.63851	7.6835	0.828397	0.971865	0.638976	0.97543	1.191	0.711655	20	#BEAED4	lung
ENSSSCP00000000455	14	NA	NA	NA	ENSSSCP00000000455				0				0	0																									28	#BEAED4	lung
ENSSSCP00000000437	14	NA	NA	NA	ENSSSCP00000000437				0				0	0																									29	#BEAED4	lung
TLR7	15	100037296	TLR7	toll-like receptor 7	ENSSSCP00000012898	0.296877	1.22786	7.832	0	0.424579	1.71281	7.7876	0	1	6.99733	8.33964	7.71373	8.09394	7.82723	8.02015	0.0834307	0.749224	0.437357	0.616084	0.489457	0.583678	7.45907	7.66488	7.60199	8.06005	8.2379	7.70172	0.592867	0.697871	0.666584	0.906986	0.987996	0.721022	20	#BEBADA	lung
IRF1	15	396611	IRF1	interferon regulatory factor 1	ENSSSCP00000015188	0.0408286	0.207361	7.63551	0	0.600793	2.42132	7.38584	1	1	6.93064	8.02737	7.88727	7.70038	7.85508	7.41231	0.0504752	0.593947	0.521165	0.429813	0.503145	0.289998	6.97905	7.06062	7.21666	7.58532	7.73658	7.7368	0.348869	0.39188	0.468177	0.663078	0.733952	0.739067	20	#BEBADA	lung
TLR3	15	100037937	TLR3	toll-like receptor 3	ENSSSCP00000016746	0.518559	2.11139	8.77144	0	0.00257071	0.0160147	7.90108	0	1	8.34473	8.52328	8.66847	8.83991	8.7043	9.54795	0.749334	0.840541	0.898429	0.969159	0.920605	1.32183	7.4706	8.03355	8.19522	7.98384	8.13355	7.5897	0.598731	0.884562	0.972047	0.86783	0.935114	0.663417	20	#BEBADA	lung
DDX58	15	396723	DDX58	DEAD (Asp-Glu-Ala-Asp) box polypeptide 58	ENSSSCP00000023307	0.815578	3.29519	10.333	0	0.755395	3.04295	8.11854	1	1	10.4687	9.81569	9.49128	10.6132	10.0731	11.5361	1.79904	1.48319	1.29579	1.80848	1.59348	2.2824	7.29345	7.82384	8.10525	8.5439	8.71405	8.23078	0.508685	0.778367	0.925719	1.15558	1.22928	0.9931	20	#BEBADA	lung
IRF3	15	396656	IRF3	interferon regulatory factor 3	ENSSSCP00000028920	-0.0503903	-0.1562	7.53467	0	0.14432	0.585954	7.1376	0	1	7.56907	7.59476	7.51576	7.44583	7.66207	7.42052	0.365996	0.37883	0.341755	0.309333	0.408265	0.293967	7.10444	6.96177	7.13011	7.19006	7.05676	7.38246	0.412606	0.341823	0.423613	0.459997	0.389453	0.556841	20	#BEBADA	lung
RSAD2	15	396752	RSAD2	radical S-adenosyl methionine domain containing 2	ENSSSCP00000009218	1.33873	5.38026	8.87209	0	0.907612	3.65497	7.51352	1	1	8.7509	8.43221	7.42506	9.25007	8.0519	11.3224	0.950073	0.795254	0.297953	1.16329	0.5999	2.17915	6.28309	7.29856	7.59747	7.83091	8.37804	7.69302	-0.00488901	0.512371	0.66426	0.789258	1.05901	0.716548	20	#BEBADA	lung
IFI44L	15	100511267	IFI44L	interferon-induced protein 44-like	ENSSSCP00000025283	0.53075	2.15998	9.81183	0	0.300609	1.21436	9.10031	0	1	9.80233	9.69236	9.14468	9.80266	9.5438	10.8852	1.4697	1.42186	1.1284	1.42483	1.33329	1.9679	8.54709	9.06366	9.23925	9.60956	9.521	8.62128	1.14592	1.40621	1.50963	1.7031	1.63821	1.19392	20	#BEBADA	lung
MX1	15	397128	MX1	myxovirus (influenza virus) resistance 1, interferon-inducible protein p78 (mouse)	ENSSSCP00000029166	0.733078	2.96638	11.2192	0	0.723409	2.91433	9.08006	1	1	10.6615	11.3324	10.564	11.3648	10.8785	12.5138	1.89433	2.23738	1.81382	2.16422	1.98943	2.75476	8.20557	8.83773	9.11175	9.44246	9.69202	9.19081	0.972322	1.2918	1.44398	1.61725	1.72487	1.48681	20	#BEBADA	lung
USP18	15	396777	USP18	ubiquitin specific peptidase 18	ENSSSCP00000000822	0.655851	2.65859	7.65195	0	0.446696	1.80174	5.99637	0	1	7.58897	7.75454	6.62857	7.88424	7.17362	8.88177	0.375827	0.458281	-0.0866944	0.516832	0.168155	0.999965	5.36063	5.82788	6.13054	6.24379	6.30257	6.11278	-0.473784	-0.232371	-0.0910737	-0.0261795	0.00726548	-0.0961094	20	#BEBADA	lung
UBE2L6	15	100514753	UBE2L6	ubiquitin-conjugating enzyme E2L 6	ENSSSCP00000025317	0.650435	2.637	7.53667	0	0.746071	3.00545	6.95304	1	1	7.33763	7.63072	6.66601	7.68644	7.29312	8.6061	0.251615	0.396711	-0.0686141	0.423215	0.226897	0.866777	6.40709	6.61413	6.7188	7.14938	7.4597	7.36915	0.0581401	0.165778	0.211822	0.439096	0.593642	0.549995	20	#BEBADA	lung
ENSSSCP00000027638	15	NA	NA	NA	ENSSSCP00000027638				0				0	0																									20	#BEBADA	lung
ENSSSCP00000028053	15	NA	NA	NA	ENSSSCP00000028053				0				0	0																									20	#BEBADA	lung
IFIT1	15	100153038	IFIT1	interferon-induced protein with tetratricopeptide repeats 1	ENSSSCP00000029307	1.05909	4.26573	9.40792	0	0.737667	2.97166	9.17575	1	1	9.26566	9.07206	8.29741	9.65165	8.75508	11.4057	1.20447	1.11342	0.719233	1.35336	0.945569	2.21938	8.4894	8.8215	9.10983	9.71117	9.71199	9.21057	1.1166	1.28358	1.44299	1.75531	1.73499	1.49697	20	#BEBADA	lung
PARP9	15	100519390	PARP9	poly (ADP-ribose) polymerase family, member 9	ENSSSCP00000021027	0.523168	2.12977	8.56831	0	0.460768	1.85832	7.3638	0	1	8.36902	8.15653	8.39463	8.66932	8.21458	9.60578	0.761339	0.658171	0.766182	0.888417	0.67987	1.34977	7.05164	7.14498	7.20362	7.79413	7.67641	7.31202	0.385771	0.4346	0.461465	0.770359	0.703461	0.520614	20	#BEBADA	lung
IFIT2	15	100155467	IFIT2	interferon-induced protein with tetratricopeptide repeats 2	ENSSSCP00000029516	0.711332	2.87971	7.79456	0	0.908976	3.66046	8.53176	1	1	7.71995	7.30399	7.29274	7.69503	7.78052	8.97512	0.440563	0.234244	0.234053	0.42728	0.466496	1.04507	7.50018	8.05134	8.68029	9.16903	9.12271	8.667	0.613768	0.89357	1.22181	1.47676	1.43638	1.21743	20	#BEBADA	lung
TMEM173	15	100217389	TMEM173	transmembrane protein 173	ENSSSCP00000015264	-0.0631308	-0.206978	6.18024	0	0.232767	0.941579	6.74317	0	1	5.89683	6.37204	6.36654	6.26264	6.14662	6.03676	-0.460451	-0.229166	-0.213235	-0.250681	-0.3367	-0.374595	6.73881	6.53586	6.60569	6.7771	6.88171	6.91984	0.226755	0.126143	0.153583	0.247828	0.300746	0.318933	20	#BEBADA	lung
UBE2D2	15	396580	UBE2D2	ubiquitin-conjugating enzyme E2D 2	ENSSSCP00000009776	-0.144824	-0.532574	9.52558	0	-0.0120408	-0.0427346	8.89372	0	1	9.51877	9.57267	9.70254	9.52116	9.46976	9.36858	1.32956	1.36235	1.39781	1.2916	1.2969	1.23517	8.90125	9.10874	8.68923	8.98283	9.01332	8.66694	1.32594	1.42903	1.22642	1.3811	1.38094	1.2174	20	#BEBADA	lung
UBA7	15	100512631	UBA7	ubiquitin-like modifier activating enzyme 7	ENSSSCP00000012146	0.302061	1.24853	7.52397	0	0.507366	2.04568	6.46835	1	1	7.45153	7.5988	7.0685	7.35372	7.29459	8.37671	0.307905	0.38084	0.125761	0.265733	0.227619	0.755948	6.31622	6.15657	6.17121	6.66319	6.76084	6.74207	0.0119499	-0.0659268	-0.0701334	0.1893	0.239493	0.227511	20	#BEBADA	lung
UBA52	15	397418	UBA52	ubiquitin A-52 residue ribosomal protein fusion product 1	ENSSSCP00000014787	0.0870341	0.391517	10.7295	0	-0.0252457	-0.0958285	10.2786	0	1	10.5265	10.8118	10.7195	10.8207	10.7898	10.7084	1.82759	1.97852	1.88894	1.90668	1.94581	1.8825	10.3278	10.3237	10.2221	10.1237	10.3467	10.3275	2.05106	2.04427	2.01571	1.96727	2.05661	2.07135	20	#BEBADA	lung
ENSSSCP00000024398	15	NA	NA	NA	ENSSSCP00000024398				0				0	0																									20	#BEBADA	lung
UBC	15	396966	UBC	ubiquitin C	ENSSSCP00000026622	0.108047	0.475266	9.14987	0	0.550517	2.21918	8.55751	0	1	9.02287	9.20935	9.05532	9.23724	9.22826	9.14619	1.08448	1.18169	1.08525	1.15722	1.17817	1.12772	8.38472	8.25856	8.20347	8.17157	8.76693	9.5598	1.06338	0.998507	0.976292	0.964285	1.25608	1.67657	20	#BEBADA	lung
IRF7	15	100037289	IRF7	interferon regulatory factor 7	ENSSSCP00000013664	0.131748	0.569726	7.2823	0	0.39658	1.60023	6.599	0	1	7.29777	7.35344	6.99809	7.07623	7.11133	7.85698	0.231913	0.258833	0.0917559	0.134396	0.137532	0.504841	6.18168	6.3474	6.67306	6.72559	6.80101	6.86529	-0.0564372	0.0307105	0.188272	0.221358	0.25985	0.290878	20	#BEBADA	lung
XAF1	15	102159947	XAF1	XIAP associated factor 1	ENSSSCP00000018947	0.424067	1.73479	8.07088	0	0.755562	3.04361	6.64802	1	1	8.18106	7.93878	7.45669	8.21094	7.59342	9.04437	0.66845	0.549895	0.313228	0.671462	0.374521	1.07853	6.11219	6.32882	6.36971	7.0684	7.22883	6.78017	-0.0917613	0.0212992	0.0320743	0.397491	0.476647	0.247107	20	#BEBADA	lung
OAS1	15	397570	OAS1	2'-5'-oligoadenylate synthetase 1, 40/46kDa	ENSSSCP00000010549	0.46856	1.91212	9.56442	0	0.584097	2.3542	8.60164	0	1	9.66468	9.57085	8.75488	9.67584	8.27221	11.448	1.40167	1.36144	0.94016	1.36481	0.708201	2.23985	7.8702	8.44055	8.61801	9.13167	9.2527	8.29668	0.801852	1.09067	1.18974	1.45757	1.50225	1.02699	20	#BEBADA	lung
LOC100737265	15	100737265	LOC100737265	small ubiquitin-related modifier 1-like	ENSSSCP00000004901	-0.227173	-0.860782	7.30094	0	0.156895	0.636517	6.18401	0	1	7.31504	7.27955	7.64899	7.36015	7.07122	7.13069	0.240449	0.222094	0.406093	0.268777	0.117816	0.153937	6.31212	6.2825	5.72207	6.41253	6.38502	5.98983	0.00986811	-0.00215354	-0.301401	0.060517	0.0490467	-0.159338	20	#BEBADA	lung
UBB	15	100125968	UBB	ubiquitin B	ENSSSCP00000019108	-0.307018	-1.17901	10.1863	0	0.253943	1.02672	10.5719	0	1	9.75467	10.6998	10.5649	10.0279	10.4177	9.6527	1.44615	1.92281	1.81428	1.53144	1.7629	1.37244	10.4196	10.6382	10.277	10.6439	10.8812	10.5716	2.09774	2.20354	2.04397	2.23451	2.32747	2.19691	20	#BEBADA	lung
IFNG	15	396991	IFNG	interferon, gamma	ENSSSCP00000000511	0.120049	0.523102	3.07515	0	0.138308	0.56178	2.64855	0	1	2.98168	3.08175	2.98193	2.85885	3.21114	3.33552	-1.90116	-1.86527	-1.84775	-1.86172	-1.77973	-1.67969	2.60088	2.51636	2.62095	2.7698	2.68293	2.70039	-1.87659	-1.90931	-1.89819	-1.81107	-1.82699	-1.85098	9	#BEBADA	lung
UBE2N	15	100519842	UBE2N	ubiquitin-conjugating enzyme E2N	ENSSSCP00000000971	0.0112862	0.089617	9.62961	0	-0.0172806	-0.0638026	8.95297	0	1	9.73785	9.49123	9.64283	9.82815	9.69507	9.38254	1.43784	1.32185	1.36897	1.4369	1.40765	1.24191	8.85811	9.21209	8.81462	9.0887	9.09562	8.64867	1.30401	1.48137	1.29098	1.43549	1.42264	1.208	20	#BEBADA	lung
IRF2	15	100621620	IRF2	interferon regulatory factor 2	ENSSSCP00000028386	0.240806	1.00439	8.13586	0	0.271504	1.09733	8.40898	0	1	7.8648	8.09001	8.09155	8.3376	8.00337	8.42781	0.512149	0.625096	0.619818	0.731413	0.576042	0.780639	8.32771	8.2373	8.25468	8.6773	8.50901	8.4479	1.0344	0.987744	1.00266	1.22412	1.12538	1.10475	20	#BEBADA	lung
CHUK	15	100135662	CHUK	conserved helix-loop-helix ubiquitous kinase	ENSSSCP00000029824	-0.00214721	0.036077	8.99835	0	0.0643344	0.264352	7.8508	0	1	9.20615	8.74552	9.04659	9.10254	8.97996	8.90932	1.17506	0.951048	1.08103	1.09346	1.05612	1.01328	7.93398	7.90309	7.61882	8.14701	7.91268	7.5892	0.83427	0.818499	0.675251	0.951665	0.82319	0.663161	20	#BEBADA	lung
GRB2	16	100192436	GRB2	growth factor receptor-bound protein 2	ENSSSCP00000018229	-0.13015	-0.47409	10.302	0	0.177624	0.719862	9.43114	0	1	10.0735	10.5161	10.5117	10.3227	10.2261	10.1621	1.60374	1.83148	1.78857	1.67099	1.66869	1.61854	9.44292	9.2904	9.29368	9.49015	9.59172	9.47799	1.60127	1.52102	1.53765	1.64175	1.67405	1.63449	21	#BF5B17	lung
CSF1R	16	100517086	CSF1R	colony stimulating factor 1 receptor	ENSSSCP00000015371	-0.0608105	-0.19773	7.91679	0	0.786928	3.16973	7.55071	1	1	7.13061	8.70059	8.0104	8.07863	7.41112	8.16941	0.1493	0.928704	0.580629	0.608842	0.284902	0.655792	7.18242	7.04266	7.24664	8.25398	7.98373	7.5948	0.452246	0.382786	0.483614	1.00663	0.859194	0.666039	9	#BF5B17	lung
ENSSSCP00000025428	16	NA	NA	NA	ENSSSCP00000025428				0				0	0																									9	#BF5B17	lung
HBEGF	16	397564	HBEGF	heparin-binding EGF-like growth factor	ENSSSCP00000015279	-0.396233	-1.53459	7.28542	0	0.176076	0.713638	7.11576	0	1	7.29972	7.79015	7.36075	7.00696	7.30681	6.94815	0.232878	0.475987	0.266898	0.101612	0.233625	0.065743	6.87946	6.90175	7.30195	7.11707	7.01941	7.4749	0.298247	0.311428	0.512094	0.4225	0.370525	0.604378	9	#BF5B17	lung
ENSSSCP00000028117	16	NA	NA	NA	ENSSSCP00000028117				0				0	0																									9	#BF5B17	lung
ENSSSCP00000024269	16	NA	NA	NA	ENSSSCP00000024269				0				0	0																									9	#BF5B17	lung
SHC1	16	100156321	SHC1	SHC (Src homology 2 domain containing) transforming protein 1	ENSSSCP00000028571	-0.0217878	-0.0422021	9.01829	0	-0.28218	-1.1289	7.88776	0	1	8.68724	9.17346	9.22685	8.96856	9.08023	8.97341	0.918611	1.16384	1.16809	1.03005	1.10541	1.04424	8.23994	7.89558	7.95103	7.52209	7.6636	8.05432	0.989789	0.814694	0.846312	0.630592	0.696966	0.902352	9	#BF5B17	lung
SHC4	16	100526147	SHC4	SHC (Src homology 2 domain containing) family, member 4	ENSSSCP00000005014	-0.206406	-0.778015	4.61309	0	0.181168	0.734114	3.92586	0	1	4.65872	4.78601	4.70414	4.56955	4.41471	4.54538	-1.07234	-1.01782	-1.01605	-1.05203	-1.18807	-1.09515	3.78171	3.75563	3.96848	4.05492	3.89074	4.10368	-1.27636	-1.28175	-1.20434	-1.15079	-1.21493	-1.12932	9	#BF5B17	lung
IRS1	16	100512686	IRS1	insulin receptor substrate 1	ENSSSCP00000024919	0.330394	1.36145	7.60694	0	-0.108505	-0.430594	6.43494	0	1	7.6271	7.54891	7.14923	7.60641	7.86707	7.84295	0.394674	0.356032	0.164746	0.385334	0.509038	0.49806	6.54292	6.1299	6.79475	6.32469	6.04934	6.76802	0.127184	-0.0794339	0.250931	0.0153846	-0.121059	0.240856	9	#BF5B17	lung
GNAI3	17	100144421	GNAI3	guanine nucleotide binding protein (G protein), alpha inhibiting activity polypeptide 3	ENSSSCP00000007279	0.084987	0.383358	9.56893	0	0.0426095	0.177001	8.23782	0	1	9.6774	9.29287	9.60904	9.64191	9.44003	9.75233	1.40796	1.22322	1.35265	1.34875	1.28228	1.42058	8.08164	8.41931	8.14859	8.36289	8.39381	8.02068	0.909325	1.07991	0.948036	1.06258	1.067	0.885051	5	#CAB2D6	liver
GNAZ	17	100151867	GNAZ	guanine nucleotide binding protein (G protein), alpha z polypeptide	ENSSSCP00000010719	-0.11678	-0.420801	7.29001	0	-0.0590898	-0.231908	6.57652	0	1	6.85929	7.65643	7.52947	7.20386	7.52315	6.96785	0.0152128	0.409497	0.348376	0.194805	0.339976	0.0752583	6.90586	6.43199	6.48035	6.29399	6.40927	6.93767	0.311666	0.0735438	0.0890432	-0.000390279	0.0613342	0.328099	5	#CAB2D6	liver
GNAI2	17	397523	GNAI2	guanine nucleotide binding protein (G protein), alpha inhibiting activity polypeptide 2	ENSSSCP00000012152	-0.32074	-1.2337	10.4542	0	0.0101722	0.0465783	10.6796	0	1	9.93686	11.0616	10.8454	10.3256	10.3376	10.2183	1.53619	2.1027	1.94972	1.67236	1.72353	1.64571	10.9229	10.4542	10.6464	10.5847	10.5799	10.8895	2.35357	2.11037	2.2342	2.20412	2.17479	2.36039	5	#CAB2D6	liver
ENSSSCP00000016333	17	NA	NA	NA	ENSSSCP00000016333				0				0	0																									5	#CAB2D6	liver
GNAI1	17	100144419	GNAI1	guanine nucleotide binding protein (G protein), alpha inhibiting activity polypeptide 1	ENSSSCP00000016334	-0.534789	-2.08681	7.98281	0	-0.327921	-1.31281	7.80072	0	1	8.14302	8.32555	8.28204	7.65882	7.82695	7.66046	0.649649	0.742215	0.711809	0.41014	0.48932	0.409894	7.92913	8.07466	7.89027	7.89075	7.67352	7.34603	0.831803	0.905382	0.815023	0.820001	0.701995	0.538105	5	#CAB2D6	liver
GNAT1	17	100157237	GNAT1	guanine nucleotide binding protein (G protein), alpha transducing activity polypeptide 1	ENSSSCP00000020927	-0.646898	-2.53363	5.83393	0	-0.489551	-1.96269	5.30176	0	1	6.02805	6.41633	6.02774	5.44515	5.83103	5.25525	-0.395597	-0.207145	-0.37685	-0.637602	-0.49184	-0.752179	6.38696	5.10326	5.14938	4.67683	4.61059	5.88353	0.0479068	-0.599316	-0.596281	-0.831265	-0.85015	-0.214002	5	#CAB2D6	liver
LOC397336	17	397336	LOC397336	regulator of G-protein signaling 1	ENSSSCP00000022389	-0.588841	-2.30224	7.73761	0	0.288236	1.16461	6.94658	0	1	7.22266	8.65606	8.21737	6.58476	7.65971	8.08511	0.194796	0.906562	0.680583	-0.0982207	0.407105	0.615062	7.36272	6.89464	6.15004	6.39957	7.38753	7.48501	0.543895	0.307827	-0.0810358	0.053854	0.557069	0.609579	5	#CAB2D6	liver
ENSSSCP00000028011	17	NA	NA	NA	ENSSSCP00000028011				0				0	0																									5	#CAB2D6	liver
GNB3	17	100154522	GNB3	guanine nucleotide binding protein (G protein), beta polypeptide 3	ENSSSCP00000000727	-0.0809996	-0.278196	5.57352	0	0.129244	0.525338	5.32705	0	1	5.81849	5.79	5.23359	5.40095	5.78124	5.41689	-0.499167	-0.518591	-0.760368	-0.658526	-0.516315	-0.674085	5.26616	5.43894	5.08218	5.14507	5.50887	5.52108	-0.521803	-0.429327	-0.630883	-0.59069	-0.394943	-0.400396	5	#CAB2D6	liver
ENSSSCP00000016250	17	NA	NA	NA	ENSSSCP00000016250				0				0	0																									5	#CAB2D6	liver
GNB2	17	100516546	GNB2	guanine nucleotide binding protein (G protein), beta polypeptide 2	ENSSSCP00000027098	-0.112105	-0.402171	8.01169	0	-0.129546	-0.515194	7.51926	0	1	7.98675	8.26405	7.95242	7.75481	8.21304	7.89906	0.572419	0.711637	0.552631	0.455574	0.679113	0.525172	7.66445	7.5878	7.49986	7.17962	7.47679	7.70707	0.697266	0.658839	0.613999	0.454636	0.6023	0.723774	5	#CAB2D6	liver
ENSSSCP00000003042	17	NA	NA	NA	ENSSSCP00000003042				0				0	0																									5	#CAB2D6	liver
ENSSSCP00000008190	17	NA	NA	NA	ENSSSCP00000008190				0				0	0																									5	#CAB2D6	liver
RIC8B	17	100154459	RIC8B	RIC8 guanine nucleotide exchange factor B	ENSSSCP00000000174	-0.0130038	-0.00719291	7.50458	0	0.316364	1.2777	7.53074	0	1	7.32951	7.43716	7.76657	7.44465	7.52843	7.52115	0.247603	0.300464	0.462877	0.308773	0.34257	0.342587	7.28443	7.4484	7.38483	7.8708	7.73502	7.46094	0.504099	0.588249	0.554767	0.809751	0.733159	0.5972	5	#CAB2D6	liver
RIC8A	17	100517519	RIC8A	RIC8 guanine nucleotide exchange factor A	ENSSSCP00000015487	-0.0696767	-0.233068	7.80075	0	0.0496104	0.20515	7.18866	0	1	7.62164	7.97628	7.90885	7.78873	7.81891	7.69008	0.391973	0.568542	0.531585	0.471629	0.485368	0.424206	7.17465	7.1252	7.19172	7.12504	7.14995	7.36541	0.448294	0.424582	0.455334	0.426591	0.436674	0.548074	5	#CAB2D6	liver
GPSM2	17	100518248	GPSM2	G-protein signaling modulator 2	ENSSSCP00000021274	0.0631546	0.296343	5.94992	0	-0.327452	-1.31093	7.21839	0	1	5.69122	6.00028	6.06353	6.16017	5.73967	6.04465	-0.562067	-0.414028	-0.359567	-0.299183	-0.53675	-0.370783	7.41432	7.47478	7.25726	7.03356	7.06807	7.06238	0.57012	0.601609	0.489082	0.379591	0.395181	0.392234	5	#CAB2D6	liver
PIK3R4	17	100516293	PIK3R4	phosphoinositide-3-kinase, regulatory subunit 4	ENSSSCP00000022486	0.0456253	0.226478	8.8274	0	-0.0189017	-0.070321	7.92981	0	1	8.60663	8.83936	8.96778	8.78402	8.79418	8.97245	0.878773	0.997709	1.04297	0.942706	0.964791	1.04378	8.10286	7.91652	7.79842	7.79292	7.92358	8.04459	0.920112	0.825299	0.767727	0.769737	0.828714	0.897349	5	#CAB2D6	liver
PDE4B	17	100037941	PDE4B	phosphodiesterase 4B, cAMP-specific	ENSSSCP00000004116	-0.599278	-2.34384	9.05092	0	-0.428778	-1.71834	9.24278	0	1	8.8578	9.56783	9.62606	8.75917	9.26997	8.22471	1.0029	1.35994	1.36087	0.930945	1.19868	0.682509	9.78961	9.34805	9.23385	8.99307	9.04561	9.0465	1.7775	1.55022	1.50685	1.38636	1.3973	1.4126	5	#CAB2D6	liver
PHLPP1	17	100154633	PHLPP1	PH domain and leucine rich repeat protein phosphatase 1	ENSSSCP00000005267	0.359932	1.47918	8.17204	0	0.180676	0.732136	7.31815	0	1	8.10018	7.93577	7.94027	8.25672	8.10903	8.69027	0.628477	0.548401	0.546761	0.693132	0.627983	0.907443	7.36498	6.99597	7.32247	7.35893	7.36453	7.502	0.545044	0.359142	0.522658	0.546759	0.545416	0.618313	5	#CAB2D6	liver
ITGA5	18	100155091	ITGA5	integrin, alpha 5 (fibronectin receptor, alpha polypeptide)	ENSSSCP00000000308	-0.0307682	-0.0779945	9.04787	0	0.00213719	0.0142716	8.2653	0	1	8.63815	9.17858	9.37303	8.97211	9.21348	8.91187	0.894349	1.16639	1.23868	1.03173	1.17091	1.01451	8.75016	8.04631	7.99621	8.14432	8.05224	8.60253	1.24914	0.891024	0.869575	0.950285	0.893913	1.18428	6	#CCEBC5	liver
ENSSSCP00000005883	18	NA	NA	NA	ENSSSCP00000005883				0				0	0																									6	#CCEBC5	liver
COL5A1	18	397533	COL5A1	collagen, type V, alpha 1	ENSSSCP00000006161	-0.48633	-1.89367	7.44019	0	-0.0843578	-0.333504	6.92385	0	1	7.353	7.73148	7.96558	7.08707	7.54119	6.96281	0.259212	0.446817	0.558982	0.139526	0.348846	0.072826	7.08453	6.85232	6.96123	6.84227	6.63096	7.17178	0.402485	0.286399	0.336655	0.281309	0.173677	0.448494	6	#CCEBC5	liver
COL11A1	18	397175	COL11A1	collagen, type XI, alpha 1	ENSSSCP00000007311	-0.243503	-0.925869	5.54713	0	-0.188965	-0.754107	5.1076	0	1	5.81392	5.75792	5.4348	5.2153	5.5139	5.54693	-0.501425	-0.534541	-0.663198	-0.746396	-0.647737	-0.611253	5.2563	5.13632	5.21364	5.01089	4.91097	5.11749	-0.526815	-0.582576	-0.563198	-0.659629	-0.697929	-0.607948	6	#CCEBC5	liver
COL4A1	18	100515336	COL4A1	collagen, type IV, alpha 1	ENSSSCP00000010190	-0.80746	-3.17357	9.62385	0	0.0768787	0.31479	10.0135	0	1	9.68071	10.3002	10.1018	8.99342	9.76544	8.90149	1.40959	1.72411	1.59063	1.04181	1.44225	1.00949	10.1963	9.66441	10.0644	10.0842	9.7065	10.3649	1.98421	1.71042	1.93448	1.94698	1.73221	2.09062	6	#CCEBC5	liver
COL4A2	18	100153454	COL4A2	collagen, type IV, alpha 2	ENSSSCP00000010191	-0.576134	-2.2516	7.87493	0	0.058037	0.239031	8.4627	0	1	8.00681	8.29967	8.18252	7.38838	7.96348	7.40873	0.582332	0.729349	0.663749	0.282141	0.556435	0.288272	8.59953	8.2031	8.49842	8.44968	8.21915	8.80633	1.17257	0.970423	1.12817	1.10717	0.978494	1.28909	6	#CCEBC5	liver
COL4A6	18	100620724	COL4A6	collagen, type IV, alpha 6	ENSSSCP00000013368	0.0372803	0.193219	5.40124	0	0.174877	0.708817	6.01957	0	1	5.38631	5.41864	5.34284	5.43564	5.42016	5.40384	-0.712757	-0.703246	-0.707608	-0.642107	-0.693817	-0.680391	5.89755	5.89739	6.00146	5.96251	6.13362	6.22492	-0.200862	-0.197173	-0.157538	-0.170702	-0.0783531	-0.038441	6	#CCEBC5	liver
COL5A3	18	397531	COL5A3	collagen, type V, alpha 3	ENSSSCP00000014530	-0.273964	-1.04727	6.08913	0	0.210456	0.851872	6.12667	0	1	6.3162	6.18479	6.17734	5.69471	6.18907	5.97266	-0.253189	-0.322276	-0.304606	-0.519486	-0.315832	-0.405563	6.11075	5.84834	6.10524	6.0141	6.04741	6.63419	-0.0924902	-0.222011	-0.104104	-0.144191	-0.122037	0.172031	6	#CCEBC5	liver
COL1A2	18	100626716	COL1A2	collagen, type I, alpha 2	ENSSSCP00000016253	-0.343362	-1.32386	10.8004	0	-0.154211	-0.614367	10.3461	0	1	10.3154	11.1939	11.407	10.4165	10.9694	10.5004	1.72325	2.16853	2.22094	1.71538	2.03407	1.78199	10.2667	10.4406	10.5623	10.2799	10.1724	10.3547	2.02002	2.10346	2.19089	2.04752	1.96832	2.08534	6	#CCEBC5	liver
COL3A1	18	100152001	COL3A1	collagen, type III, alpha 1	ENSSSCP00000016989	-0.565482	-2.20914	10.399	0	-0.154243	-0.614496	10.4721	0	1	9.87731	10.925	11.243	9.95214	10.4155	9.98119	1.50676	2.03482	2.14172	1.49559	1.76182	1.53115	10.3813	10.4977	10.7686	10.5007	10.2002	10.484	2.07824	2.1324	2.2971	2.16093	1.98237	2.15186	6	#CCEBC5	liver
ENSSSCP00000016990	18	NA	NA	NA	ENSSSCP00000016990				0				0	0																									6	#CCEBC5	liver
ENSSSCP00000017207	18	NA	NA	NA	ENSSSCP00000017207				0				0	0																									6	#CCEBC5	liver
COL6A2	18	100101552	COL6A2	collagen, type VI, alpha 2	ENSSSCP00000026262	-0.36691	-1.41772	7.24571	0	-0.231532	-0.925256	9.20848	0	1	6.94284	7.47763	7.86703	6.96158	7.12389	7.1013	0.0565019	0.320588	0.511393	0.0801338	0.143707	0.139735	9.20347	9.27154	9.49774	8.97908	9.04696	9.25211	1.47956	1.51147	1.64272	1.37917	1.39799	1.51833	6	#CCEBC5	liver
ENSSSCP00000026963	18	NA	NA	NA	ENSSSCP00000026963				0				0	0																									6	#CCEBC5	liver
COL6A3	18	100101551	COL6A3	collagen, type VI, alpha 3	ENSSSCP00000027868	-0.85179	-3.35025	8.86209	0	-0.232023	-0.92723	9.29464	0	1	8.68361	9.4168	9.76353	8.25065	8.67709	8.38084	0.916815	1.28485	1.42726	0.69026	0.90723	0.757941	9.38388	9.40155	9.44653	9.11915	9.09307	9.32367	1.57127	1.57731	1.61635	1.45114	1.42135	1.55513	6	#CCEBC5	liver
ITGB1	18	397019	ITGB1	integrin, beta 1 (fibronectin receptor, beta polypeptide, antigen CD29 includes MDF2, MSK12)	ENSSSCP00000030775	-0.358619	-1.38467	11.6852	0	-0.0812334	-0.320942	11.2861	0	1	11.5593	12.0095	12.0247	11.4468	11.7117	11.3591	2.33802	2.57405	2.51923	2.203	2.39899	2.19691	11.3637	11.3921	11.2243	11.3316	11.2811	11.1238	2.57765	2.58529	2.53175	2.58785	2.53013	2.48086	6	#CCEBC5	both
COL11A2	18	100520915	COL11A2	collagen, type XI, alpha 2	ENSSSCP00000030976	-0.117732	-0.424594	5.68008	0	0.00248681	0.0156773	5.09496	0	1	6.02391	5.68165	5.51128	5.43864	5.75188	5.67313	-0.397643	-0.572467	-0.626264	-0.640687	-0.53075	-0.55028	4.92428	5.10972	5.24716	4.89859	5.13865	5.25137	-0.695583	-0.596046	-0.545935	-0.717325	-0.582552	-0.539098	6	#CCEBC5	liver
ITGA11	18	100520350	ITGA11	integrin, alpha 11	ENSSSCP00000005336	-0.399143	-1.54618	6.45159	0	-0.0840214	-0.332152	5.16887	0	1	6.01392	7.08531	6.85425	6.20349	6.85436	5.69821	-0.402584	0.125508	0.0222931	-0.278678	0.0112101	-0.538166	4.943	5.18587	5.50378	4.96201	4.99117	5.42739	-0.686071	-0.557485	-0.413799	-0.68474	-0.657288	-0.44858	6	#CCEBC5	liver
ITGB3	18	397063	ITGB3	integrin, beta 3 (platelet glycoprotein IIIa, antigen CD61)	ENSSSCP00000029145	0.0757419	0.346511	7.96608	0	-0.241859	-0.96678	5.61919	0	1	7.69306	7.81416	8.27739	8.07412	8.28002	7.6577	0.427272	0.48793	0.709565	0.606706	0.712039	0.408559	6.0528	5.67833	5.48923	5.49273	5.54895	5.4531	-0.121948	-0.308105	-0.421293	-0.412066	-0.374636	-0.435356	6	#CCEBC5	liver
ENSSSCP00000016835	18	NA	NA	NA	ENSSSCP00000016835				0				0	0																									6	#CCEBC5	liver
ITGA2B	18	397059	ITGA2B	integrin, alpha 2b (platelet glycoprotein IIb of IIb/IIIa complex, antigen CD41)	ENSSSCP00000018391	-0.172214	-0.641738	5.6798	0	0.11701	0.476147	5.45878	0	1	6.0454	5.57862	5.67369	5.47582	5.78232	5.52293	-0.387026	-0.623696	-0.547831	-0.623088	-0.515785	-0.62285	5.60242	5.33669	5.26172	5.44052	5.48813	5.62321	-0.350879	-0.48111	-0.538437	-0.438888	-0.405454	-0.347877	6	#CCEBC5	liver
ENSSSCP00000007885	18	NA	NA	NA	ENSSSCP00000007885				0				0	0																									6	#CCEBC5	liver
SDC1	18	100519770	SDC1	syndecan 1	ENSSSCP00000009172	0.278364	1.15408	8.46744	0	0.225021	0.910435	7.27326	0	1	8.61571	8.10837	8.26068	8.42737	8.71178	8.6807	0.883256	0.634225	0.701497	0.7739	0.924285	0.902822	6.95133	7.17929	7.35162	7.3046	7.36631	7.48639	0.334783	0.451971	0.537667	0.518848	0.546318	0.610286	6	#CCEBC5	liver
CD44	18	100525150	CD44	CD44 molecule (Indian blood group)	ENSSSCP00000014130	-0.511473	-1.99388	9.35542	0	0.0761189	0.311735	9.7893	0	1	9.43914	9.72274	9.67159	9.00116	9.43985	8.85803	1.29021	1.43697	1.38286	1.04548	1.28219	0.988496	9.7798	9.76499	9.70895	9.80382	9.80452	9.87375	1.77251	1.76136	1.75148	1.80291	1.78188	1.83802	6	#CCEBC5	both
ENSSSCP00000029530	18	NA	NA	NA	ENSSSCP00000029530				0				0	0																									6	#CCEBC5	liver
ITGA4	18	100521477	ITGA4	integrin, alpha 4 (antigen CD49D, alpha 4 subunit of VLA-4 receptor)	ENSSSCP00000016962	0.0510279	0.248011	7.80773	0	0.360371	1.45465	9.06981	0	1	7.2286	8.26663	7.85142	7.96884	7.65484	7.87605	0.197731	0.712918	0.503853	0.556877	0.404714	0.514054	8.79575	8.99842	8.8747	9.34199	9.53031	8.87769	1.27232	1.37317	1.32192	1.56563	1.64293	1.32578	6	#CCEBC5	liver
ENSSSCP00000022661	18	NA	NA	NA	ENSSSCP00000022661				0				0	0																									6	#CCEBC5	liver
COL13A1	18	100157199	COL13A1	collagen, type XIII, alpha 1	ENSSSCP00000010934	-0.23921	-0.908759	6.2737	0	0.13329	0.541608	7.22319	0	1	6.66079	6.54892	5.97021	5.93113	6.18151	6.34964	-0.0828907	-0.141216	-0.404634	-0.407585	-0.31955	-0.223427	6.88789	6.98041	7.60134	7.04887	7.07669	7.74394	0.302532	0.351259	0.666251	0.387459	0.399548	0.742739	6	#CCEBC5	liver
ENSSSCP00000017893	18	NA	NA	NA	ENSSSCP00000017893				0				0	0																									6	#CCEBC5	liver
ITGA8	18	100512676	ITGA8	integrin, alpha 8	ENSSSCP00000011782	-0.353217	-1.36314	6.87148	0	-0.105066	-0.416765	9.19209	0	1	6.86938	7.61023	6.66466	6.24799	7.15983	6.67679	0.0202	0.386521	-0.069266	-0.257613	0.161375	-0.0653637	8.85276	9.28909	9.59202	9.33703	9.28037	8.80127	1.30129	1.52036	1.69127	1.56308	1.51627	1.28648	6	#CCEBC5	liver
ITGB7	18	100626600	ITGB7	integrin, beta 7	ENSSSCP00000000272	-0.127816	-0.464788	6.96421	0	0.284357	1.14901	7.12631	0	1	6.31705	7.45389	7.31342	6.97906	6.93074	6.79111	-0.252773	0.308784	0.244041	0.0884052	0.0487589	-0.0101304	7.04312	7.01056	6.8987	7.29968	7.40128	7.10449	0.381438	0.366528	0.304458	0.51632	0.564036	0.413892	6	#CCEBC5	liver
LOC100517053	18	100517053	LOC100517053	integrin alpha-3	ENSSSCP00000018630	-0.0847411	-0.293108	6.73645	0	0.226891	0.917954	7.98246	0	1	6.30183	6.98595	7.04869	6.70491	6.54968	6.82766	-0.260293	0.0761004	0.116194	-0.0413505	-0.138566	0.00752791	7.52642	7.85737	8.22326	8.04011	7.99733	8.25028	0.627103	0.795346	0.986483	0.896743	0.866087	1.00313	6	#CCEBC5	liver
ITGB4	18	100521988	ITGB4	integrin, beta 4	ENSSSCP00000018227	-0.400136	-1.55014	6.56461	0	-0.35623	-1.42664	6.74746	0	1	6.3838	6.90471	7.00554	5.9735	6.4375	6.68263	-0.219781	0.0357008	0.0953529	-0.387532	-0.193709	-0.0625412	6.9869	6.77565	7.01417	6.56722	6.48857	6.65224	0.352862	0.247571	0.363913	0.139992	0.101518	0.181317	6	#CCEBC5	liver
LOC100626707	18	100626707	LOC100626707	integrin alpha-9	ENSSSCP00000027316	-0.0478593	-0.146113	9.75049	0	0.0732265	0.300105	8.73264	0	1	10.1713	9.47808	9.67387	9.62215	9.67435	9.88319	1.65206	1.31531	1.38396	1.3394	1.39747	1.4838	8.87872	8.45547	8.75391	8.85846	8.67853	8.77078	1.31449	1.09822	1.25972	1.3172	1.21129	1.2708	6	#CCEBC5	liver
ENSSSCP00000003553	18	NA	NA	NA	ENSSSCP00000003553				0				0	0																									6	#CCEBC5	liver
ENSSSCP00000027349	18	NA	NA	NA	ENSSSCP00000027349				0				0	0																									6	#CCEBC5	liver
ENSSSCP00000011301	18	NA	NA	NA	ENSSSCP00000011301				0				0	0																									6	#CCEBC5	liver
ENSSSCP00000016907	18	NA	NA	NA	ENSSSCP00000016907				0				0	0																									6	#CCEBC5	liver
ENSSSCP00000027778	18	NA	NA	NA	ENSSSCP00000027778				0				0	0																									6	#CCEBC5	liver
ENSSSCP00000014916	18	NA	NA	NA	ENSSSCP00000014916				0				0	0																									6	#CCEBC5	liver
ITGA2	18	397483	ITGA2	integrin, alpha 2 (CD49B, alpha 2 subunit of VLA-2 receptor)	ENSSSCP00000029680	-0.234328	-0.889301	10.0113	0	-0.372022	-1.49013	7.69001	0	1	10.0203	9.96858	10.3965	10.1278	10.2513	9.30326	1.57742	1.55922	1.73293	1.57871	1.6811	1.20361	8.05443	7.92033	7.65329	7.36605	7.45451	7.69143	0.895496	0.82723	0.693001	0.550419	0.591009	0.715733	6	#CCEBC5	liver
MMP2	18	397391	MMP2	matrix metallopeptidase 2	ENSSSCP00000003049	-0.538208	-2.10044	7.88093	0	-0.290983	-1.16429	9.31008	0	1	7.69121	8.48134	8.27755	7.49598	8.06937	7.27013	0.42636	0.819682	0.709643	0.333065	0.608489	0.221304	9.63872	9.31974	9.40825	9.09897	9.04107	9.35373	1.7008	1.53588	1.59665	1.44077	1.395	1.57059	9	#CCEBC5	both
ENSSSCP00000001700	19	NA	NA	NA	ENSSSCP00000001700				0				0	0																									7	#D9D9D9	liver
E2F4	19	100522677	E2F4	E2F transcription factor 4, p107/p130-binding	ENSSSCP00000003006	0.0737658	0.338635	8.39563	0	0.0387781	0.161596	7.16636	0	1	8.20676	8.44547	8.424	8.53796	8.51911	8.24046	0.681151	0.801849	0.780367	0.826244	0.829571	0.690119	7.15267	7.00654	7.2817	6.94991	7.07425	7.53308	0.437124	0.364494	0.501665	0.336613	0.398316	0.634299	7	#D9D9D9	liver
SMAD2	19	100155304	SMAD2	SMAD family member 2	ENSSSCP00000004860	-0.0350851	-0.0951999	8.96548	0	0.181128	0.733953	9.08281	0	1	8.72988	9.08311	9.13606	8.97889	8.88663	8.97827	0.939684	1.11892	1.12424	1.03494	1.01024	1.04659	8.94795	8.9739	9.05489	9.45514	9.14473	8.92026	1.34968	1.36075	1.4147	1.62377	1.44753	1.34767	7	#D9D9D9	both
ENSSSCP00000005327	19	NA	NA	NA	ENSSSCP00000005327				0				0	0																									7	#D9D9D9	both
MYC	19	448810	MYC	v-myc avian myelocytomatosis viral oncogene homolog	ENSSSCP00000006374	0.0724043	0.333209	9.94659	0	-0.140862	-0.560695	7.82389	0	1	9.5434	10.0344	10.1533	9.97763	10.0335	9.93728	1.34174	1.59196	1.61551	1.50765	1.574	1.50993	8.21932	7.94353	7.52011	7.3947	7.79523	8.07045	0.979308	0.838981	0.624423	0.565137	0.763671	0.910646	7	#D9D9D9	both
ENSSSCP00000008490	19	NA	NA	NA	ENSSSCP00000008490				0				0	0																									7	#D9D9D9	both
AR	19	397582	AR	androgen receptor	ENSSSCP00000013166	0.800343	3.23447	7.27633	1	-0.178914	-0.713693	5.04825	0	1	7.3592	6.33955	6.92972	7.71841	7.49301	7.81807	0.262274	-0.245322	0.0587384	0.438346	0.325161	0.486044	5.20033	5.0583	5.1545	5.02584	4.90737	4.94317	-0.555268	-0.622084	-0.593647	-0.651946	-0.699754	-0.697598	7	#D9D9D9	both
TP53	19	397276	TP53	tumor protein p53	ENSSSCP00000019016	-0.0476382	-0.145231	7.40716	0	-0.305966	-1.22454	6.99497	0	1	7.28551	7.51146	7.49596	7.21125	7.49555	7.44321	0.225854	0.337408	0.332193	0.198304	0.326408	0.304929	7.26876	7.21951	6.95559	6.80183	6.83558	6.88856	0.496134	0.472342	0.333751	0.260531	0.277368	0.302848	7	#D9D9D9	both
EP300	19	100156226	EP300	E1A binding protein p300	ENSSSCP00000020812	0.0523913	0.253445	9.51939	0	0.27676	1.11847	9.49017	0	1	9.13765	9.56661	9.77532	9.5671	9.51916	9.55048	1.14121	1.35933	1.43295	1.31334	1.32118	1.32305	9.37246	9.19975	9.48315	9.61282	9.53149	9.74133	1.56546	1.47512	1.63521	1.70478	1.64352	1.76992	7	#D9D9D9	both
CDKN1A	19	100152215	CDKN1A	cyclin-dependent kinase inhibitor 1A (p21, Cip1)	ENSSSCP00000024449	0.565269	2.29756	8.41355	1	-0.118271	-0.469861	6.72694	0	1	8.15031	7.96959	8.27285	8.3851	8.61203	9.09142	0.653251	0.565214	0.707374	0.753896	0.875248	1.10126	6.86458	6.95187	6.54179	6.37596	6.84633	6.78114	0.290684	0.336806	0.120678	0.0417229	0.282813	0.247602	7	#D9D9D9	liver
KAT2B	19	100626923	KAT2B	K(lysine) acetyltransferase 2B	ENSSSCP00000026852	0.11051	0.485081	8.10898	0	0.275265	1.11245	8.8948	0	1	8.46804	7.72996	7.96318	8.22462	7.86985	8.39824	0.810278	0.446058	0.557825	0.677936	0.510409	0.766349	8.50518	8.77539	8.99093	9.17593	9.07199	8.84938	1.12462	1.26023	1.38176	1.48031	1.41067	1.31122	7	#D9D9D9	both
ENSSSCP00000008215	19	NA	NA	NA	ENSSSCP00000008215				0				0	0																									7	#D9D9D9	liver
AKT3	19	100513811	AKT3	v-akt murine thymoma viral oncogene homolog 3	ENSSSCP00000011590	-0.498287	-1.94133	7.9624	0	0.163151	0.661672	8.92091	0	1	7.58771	8.64412	8.40281	7.78968	7.88214	7.46796	0.375205	0.900627	0.770132	0.472075	0.516447	0.316888	8.91399	8.68679	8.91722	9.14007	8.85853	9.00886	1.33241	1.21536	1.34381	1.46188	1.3025	1.39324	7	#D9D9D9	liver
FOXO3	19	733621	FOXO3	forkhead box O3	ENSSSCP00000004735	0.0315555	0.170402	8.29323	0	0.0421061	0.174977	8.73383	0	1	8.1514	8.39992	8.28102	8.21163	8.43643	8.27896	0.653792	0.779198	0.711319	0.671788	0.788925	0.708721	8.99356	8.41677	8.72799	8.76923	8.54008	8.95533	1.37286	1.07863	1.24637	1.27135	1.14113	1.36571	7	#D9D9D9	liver
HNF4A	19	733636	HNF4A	hepatocyte nuclear factor 4, alpha	ENSSSCP00000007852	0.690176	2.79539	9.6902	1	-0.163092	-0.650075	5.55065	0	1	9.8381	8.86359	9.33365	9.98776	9.89001	10.2281	1.48738	1.00976	1.21966	1.51244	1.50348	1.65044	5.50132	5.59655	5.79871	5.28343	5.39463	5.72925	-0.402268	-0.349515	-0.261937	-0.519599	-0.452834	-0.293346	7	#D9D9D9	liver
ENSSSCP00000010000	19	NA	NA	NA	ENSSSCP00000010000				0				0	0																									7	#D9D9D9	liver
VDR	19	396628	VDR	vitamin D (1,25- dihydroxyvitamin D3) receptor	ENSSSCP00000019810	-0.363298	-1.40332	5.97934	0	0.182285	0.738605	5.08677	0	1	5.95677	6.3001	6.22609	5.63836	6.17314	5.58156	-0.430828	-0.264939	-0.281062	-0.546155	-0.323664	-0.594522	5.3884	4.91611	4.68236	5.10191	5.06994	5.36188	-0.459666	-0.694088	-0.836758	-0.612865	-0.617373	-0.482269	7	#D9D9D9	liver
ENSSSCP00000030835	19	NA	NA	NA	ENSSSCP00000030835				0				0	0																									7	#D9D9D9	both
FOXA1	19	100156502	FOXA1	forkhead box A1	ENSSSCP00000002121	0.519736	2.11609	8.12382	1	-0.196726	-0.785312	6.98046	0	1	8.14122	7.51493	7.9357	8.29937	8.28148	8.5702	0.648756	0.339135	0.544553	0.713318	0.712755	0.849433	6.79927	7.22342	7.21378	6.72681	7.00582	6.91366	0.257487	0.474322	0.466695	0.221989	0.363639	0.315753	7	#D9D9D9	liver
FOXA2	19	100513828	FOXA2	forkhead box A2	ENSSSCP00000007577	0.3834	1.57271	6.31714	0	-0.229683	-0.917823	5.82387	0	1	6.2551	5.99488	6.12633	6.63758	6.58006	6.30887	-0.283386	-0.416712	-0.329238	-0.0732205	-0.123629	-0.243123	5.74626	5.85639	6.21349	5.77288	5.59438	5.75984	-0.277764	-0.217936	-0.0483635	-0.26813	-0.351613	-0.277614	7	#D9D9D9	liver
ENSSSCP00000010911	19	NA	NA	NA	ENSSSCP00000010911				0				0	0																									7	#D9D9D9	both
ENSSSCP00000021885	19	NA	NA	NA	ENSSSCP00000021885				0				0	0																									7	#D9D9D9	liver
ENSSSCP00000003267	19	NA	NA	NA	ENSSSCP00000003267				0				0	0																									7	#D9D9D9	both
SMAD7	19	100521305	SMAD7	SMAD family member 7	ENSSSCP00000004862	-0.261814	-0.998846	7.40446	0	0.412807	1.66548	7.83455	0	1	7.00266	7.74118	7.86226	7.14782	7.32757	7.34527	0.0860661	0.451639	0.509087	0.16828	0.243831	0.25761	7.34529	7.63757	7.90159	7.8216	8.10418	8.19709	0.535032	0.684042	0.820853	0.784473	0.920235	0.975773	7	#D9D9D9	liver
SMAD4	19	397142	SMAD4	SMAD family member 4	ENSSSCP00000004879	0.00422849	0.0614879	9.54496	0	-0.16782	-0.669086	9.78643	0	1	9.19752	9.61775	9.81327	9.58294	9.59742	9.46087	1.1708	1.38477	1.45128	1.32084	1.35965	1.27976	9.70525	10.0116	9.89417	9.5646	9.93974	9.60321	1.73462	1.88624	1.84685	1.68001	1.85041	1.69889	7	#D9D9D9	liver
SMAD6	19	100152069	SMAD6	SMAD family member 6	ENSSSCP00000005325	-0.190354	-0.714036	7.45569	0	0.352467	1.42287	7.58689	0	1	7.10526	7.89985	7.6475	7.34303	7.52777	7.21075	0.136771	0.530539	0.405376	0.260677	0.342248	0.192615	7.15051	7.11059	7.97087	7.66681	7.74538	7.87718	0.436023	0.417183	0.856527	0.704945	0.738411	0.811257	7	#D9D9D9	liver
ENSSSCP00000011530	19	NA	NA	NA	ENSSSCP00000011530				0				0	0																									7	#D9D9D9	liver
ENSSSCP00000011976	19	NA	NA	NA	ENSSSCP00000011976				0				0	0																									7	#D9D9D9	liver
ACVR1C	19	100156756	ACVR1C	activin A receptor, type IC	ENSSSCP00000016822	0.526135	2.14159	4.70789	1	0.00520296	0.0265983	4.4089	0	1	4.44732	4.43793	4.44922	5.41882	4.69408	4.79999	-1.17682	-1.1909	-1.13916	-0.650069	-1.05074	-0.972136	4.35191	4.45004	4.41695	4.31732	4.47316	4.44404	-0.986523	-0.9301	-0.973416	-1.01598	-0.919792	-0.954282	7	#D9D9D9	liver
TGFB3	19	397400	TGFB3	transforming growth factor, beta 3	ENSSSCP00000030885	-1.07232	-4.2292	7.29444	0	-0.524778	-2.10433	7.21902	0	1	7.15439	8.25284	8.08458	7.02239	7.08312	6.16933	0.161055	0.706064	0.61645	0.108916	0.123663	-0.310542	7.82293	7.25588	7.36542	6.95248	6.66037	7.25704	0.777821	0.490758	0.544773	0.337932	0.188582	0.492343	7	#D9D9D9	liver
NCOA6	19	100156283	NCOA6	nuclear receptor coactivator 6	ENSSSCP00000007756	0.0129504	0.0962499	8.23624	0	0.412588	1.6646	7.74347	0	1	7.92204	8.4088	8.35846	8.26688	8.28598	8.1753	0.540436	0.783615	0.748718	0.697938	0.714969	0.658637	7.68643	7.25037	7.67473	7.87499	7.74573	8.22859	0.70844	0.487969	0.704039	0.811904	0.738586	0.991972	7	#D9D9D9	liver
THRB	19	396776	THRB	thyroid hormone receptor, beta	ENSSSCP00000011960	0.494243	2.01448	7.22116	0	0.544453	2.19479	6.91976	1	1	7.22179	6.85607	6.84424	7.64579	7.17472	7.58433	0.194366	0.0115174	0.0174613	0.403973	0.168692	0.373112	6.5355	6.46654	6.94056	7.10265	7.06556	7.40775	0.123413	0.0910391	0.326012	0.415088	0.393912	0.569847	7	#D9D9D9	both
ENSSSCP00000018527	19	NA	NA	NA	ENSSSCP00000018527				0				0	0																									7	#D9D9D9	liver
FABP5	19	574074	FABP5	fatty acid binding protein 5 (psoriasis-associated)	ENSSSCP00000006564	-1.42008	-5.61524	10.5169	0	-0.0854623	-0.337945	10.7577	0	1	10.1473	12.112	11.4217	10.1547	10.019	9.24701	1.64018	2.62502	2.22804	1.59145	1.5669	1.17643	10.6536	10.8403	10.9075	10.8728	10.6175	10.6546	2.21666	2.30589	2.3686	2.35216	2.19388	2.23957	13	#D9D9D9	liver
NR4A2	19	100157120	NR4A2	nuclear receptor subfamily 4, group A, member 2	ENSSSCP00000016820	-0.234261	-0.889033	5.92242	0	0.324272	1.3095	6.08781	0	1	5.76868	6.29301	6.05695	5.51043	6.04238	5.86305	-0.523785	-0.268464	-0.362743	-0.606708	-0.387943	-0.458522	5.5871	5.83527	6.35465	5.71945	6.2835	6.74689	-0.358667	-0.228628	0.0243186	-0.295581	-0.0024	0.22999	13	#D9D9D9	liver
PPARD	19	397297	PPARD	peroxisome proliferator-activated receptor delta	ENSSSCP00000001670	-0.128616	-0.467974	7.65564	0	-0.0170931	-0.063049	7.15507	0	1	7.50866	7.97956	7.67162	7.47972	7.75372	7.54056	0.336138	0.570173	0.417025	0.325369	0.45332	0.351962	7.27987	6.83775	7.37324	7.12643	6.94255	7.37059	0.501778	0.279016	0.548802	0.427306	0.331574	0.550738	7	#D9D9D9	liver
NR1H2	19	100525290	NR1H2	nuclear receptor subfamily 1, group H, member 2	ENSSSCP00000003483	0.0597258	0.282677	8.77305	0	-0.044317	-0.17251	8.34504	0	1	8.48917	8.8417	8.89868	8.76418	8.96624	8.6783	0.82072	0.998875	1.0096	0.933315	1.04937	0.901663	8.55118	8.22831	8.32211	8.19429	8.27226	8.5021	1.148	0.983189	1.03738	0.975959	1.00541	1.13263	7	#D9D9D9	liver
NR0B2	19	100526226	NR0B2	nuclear receptor subfamily 0, group B, member 2	ENSSSCP00000003868	0.0244241	0.141979	7.55605	0	0.0889599	0.363365	5.08007	0	1	8.5268	6.95379	7.15093	7.23712	8.10257	7.3651	0.839317	0.0601056	0.165567	0.210546	0.624807	0.267191	4.99586	4.99303	5.11789	5.0876	4.99802	5.28805	-0.6592	-0.655135	-0.612497	-0.620216	-0.65382	-0.520239	7	#D9D9D9	both
ESRRA	19	100322868	ESRRA	estrogen-related receptor alpha	ENSSSCP00000013855	-0.0267177	-0.0618508	7.64877	0	-0.172997	-0.689903	6.63261	0	1	7.87758	7.64686	7.46195	7.48062	7.63611	7.7895	0.518462	0.404737	0.31577	0.325797	0.395505	0.472241	6.77968	6.65384	6.7238	6.56389	6.47705	6.59738	0.247529	0.185889	0.214397	0.138282	0.0956838	0.153103	7	#D9D9D9	liver
NR1H3	19	397553	NR1H3	nuclear receptor subfamily 1, group H, member 3	ENSSSCP00000014069	0.154051	0.658617	9.2061	0	-0.0559762	-0.219389	8.21067	0	1	9.08183	9.13753	9.16786	9.3064	9.31173	9.23123	1.11362	1.14598	1.1396	1.18995	1.21921	1.16881	8.38608	8.17397	8.15592	8.06663	8.27918	8.20223	1.06408	0.955671	0.95181	0.910366	1.00892	0.97842	7	#D9D9D9	liver
SP1	19	396575	SP1	Sp1 transcription factor	ENSSSCP00000000286	0.0855302	0.385523	8.99272	0	0.247291	0.999979	8.82344	0	1	8.81419	9.01221	9.02348	8.9901	9.03771	9.07866	0.981348	1.08366	1.06987	1.04024	1.0845	1.09509	8.81548	8.54096	8.74293	9.02291	8.85766	8.96068	1.28234	1.14151	1.25407	1.40169	1.30206	1.36846	7	#D9D9D9	both
ENSSSCP00000023819	19	NA	NA	NA	ENSSSCP00000023819				0				0	0																									9	#D9D9D9	both
JUN	19	396913	JUN	jun proto-oncogene	ENSSSCP00000030489	-0.196043	-0.736711	9.80579	0	0.337679	1.36341	10.371	0	1	9.28823	10.3192	10.104	9.51646	9.93407	9.67278	1.21563	1.73358	1.59168	1.28937	1.52514	1.38214	10.0022	10.0266	10.5778	10.1709	10.4444	11.0043	1.88555	1.89381	2.19888	1.99151	2.10615	2.41942	7	#D9D9D9	both
ENSSSCP00000013684	19	NA	NA	NA	ENSSSCP00000013684				0				0	0																									7	#D9D9D9	both
ONECUT1	19	100152052	ONECUT1	one cut homeobox 1	ENSSSCP00000004973	0.533766	2.17201	10.097	1	0.238188	0.963376	3.75702	0	1	10.2015	9.47124	9.81751	10.3268	10.1817	10.5831	1.66698	1.31191	1.45333	1.67289	1.64685	1.82198	3.71457	3.60128	3.59794	4.0553	3.76502	3.80803	-1.31049	-1.35991	-1.39513	-1.1506	-1.27864	-1.28136	7	#D9D9D9	liver
HNF1B	19	397002	HNF1B	HNF1 homeobox B	ENSSSCP00000028034	-0.30466	-1.16962	7.16669	0	0.180831	0.732758	6.79901	0	1	6.91037	7.86384	7.18284	7.11032	7.14587	6.78688	0.0404538	0.512632	0.180979	0.150531	0.154513	-0.0121769	6.602	6.55253	6.97124	6.5904	6.74561	7.33226	0.157215	0.134587	0.341808	0.151901	0.231777	0.531024	7	#D9D9D9	liver
ENSSSCP00000017010	19	NA	NA	NA	ENSSSCP00000017010				0				0	0																									9	#D9D9D9	both
ENSSSCP00000028622	19	NA	NA	NA	ENSSSCP00000028622				0				0	0																									7	#D9D9D9	liver
NR2F1	19	100621341	NR2F1	nuclear receptor subfamily 2, group F, member 1	ENSSSCP00000015055	0.0641296	0.300229	8.41717	0	0.244862	0.990209	8.19304	0	1	8.1354	8.63233	8.38758	8.361	8.74657	8.24013	0.645881	0.894766	0.762781	0.742489	0.941387	0.689958	8.03185	7.85576	8.32423	8.14139	8.14913	8.6559	0.884017	0.794531	1.03847	0.948777	0.943012	1.21172	7	#D9D9D9	liver
PGR	19	396805	PGR	progesterone receptor	ENSSSCP00000015900	0.0454468	0.225767	3.4572	0	-0.240847	-0.962711	4.2761	0	1	3.6064	3.43217	3.26486	3.57806	3.40392	3.4578	-1.59241	-1.69102	-1.71112	-1.52131	-1.68496	-1.62061	4.40479	4.42506	4.35973	4.1296	4.11925	4.21818	-0.959644	-0.942753	-1.00288	-1.11242	-1.09913	-1.07043	7	#D9D9D9	liver
MDM2	19	100125959	MDM2	MDM2 proto-oncogene, E3 ubiquitin protein ligase	ENSSSCP00000000518	0.478283	1.95087	9.6343	0	0.0733304	0.300523	8.49489	0	1	9.65694	9.02636	9.50217	9.85184	9.46698	10.3015	1.39785	1.0907	1.30105	1.44811	1.29553	1.68591	8.3726	8.55889	8.4432	8.77809	8.58804	8.22854	1.05722	1.15059	1.09973	1.27591	1.16543	0.991951	7	#D9D9D9	liver
PPARG	19	397671	PPARG	peroxisome proliferator-activated receptor gamma	ENSSSCP00000012339	-0.018103	-0.0275162	6.05999	0	-0.259221	-1.03659	6.93669	0	1	5.27708	6.82065	6.1094	6.10827	6.02472	6.01982	-0.76674	-0.00609538	-0.337417	-0.323743	-0.396623	-0.382781	6.65751	7.18914	7.35226	6.69792	6.96916	6.75415	0.185429	0.456959	0.537998	0.207146	0.345062	0.233725	7	#D9D9D9	both
ENSSSCP00000008216	19	NA	NA	NA	ENSSSCP00000008216				0				0	0																									7	#D9D9D9	liver
AKT2	19	100127478	AKT2	v-akt murine thymoma viral oncogene homolog 2	ENSSSCP00000028838	0.252693	1.05177	9.50886	0	-0.100721	-0.399299	8.41568	0	1	9.43651	9.29334	9.41769	9.6498	9.68297	9.57284	1.28891	1.22345	1.26024	1.35249	1.4017	1.33386	8.46807	8.34552	8.58453	8.18583	8.29731	8.61282	1.10575	1.04255	1.1725	0.97161	1.0181	1.18957	7	#D9D9D9	liver
CDK2	19	100154715	CDK2	cyclin-dependent kinase 2	ENSSSCP00000000392	0.135449	0.584477	8.8109	0	-0.291646	-1.16696	7.76181	0	1	8.87578	8.5879	8.76586	9.04517	8.70589	8.88482	1.01179	0.872673	0.945461	1.06631	0.921389	1.00144	8.06113	7.86377	7.79799	7.54054	7.63459	7.67283	0.898899	0.798591	0.76751	0.640069	0.682267	0.706167	7	#D9D9D9	liver
E2F5	19	100157957	E2F5	E2F transcription factor 5, p130-binding	ENSSSCP00000006555	-0.174116	-0.64932	6.41409	0	-0.124664	-0.495566	5.04396	0	1	6.54994	6.16429	6.78922	6.59161	6.43919	5.9503	-0.137672	-0.332474	-0.00910954	-0.0949764	-0.192879	-0.416365	4.77603	5.37745	5.1654	4.77883	5.28475	4.88131	-0.770942	-0.460467	-0.588033	-0.778855	-0.508519	-0.729409	7	#D9D9D9	liver
ENSSSCP00000010208	19	NA	NA	NA	ENSSSCP00000010208				0				0	0																									7	#D9D9D9	liver
CUL1	19	100524037	CUL1	cullin 1	ENSSSCP00000016387	-0.0350307	-0.0949832	8.7572	0	-0.0998749	-0.395895	8.34694	0	1	8.66999	8.74218	8.91198	8.83107	8.62075	8.76723	0.910082	0.949385	1.01603	0.964973	0.879537	0.944629	8.5175	8.45796	8.21518	8.58813	8.28775	8.01513	1.13087	1.09948	0.982323	1.17831	1.01326	0.882201	7	#D9D9D9	liver
SKP2	19	100329128	SKP2	S-phase kinase-associated protein 2, E3 ubiquitin protein ligase	ENSSSCP00000017834	0.327075	1.34822	8.91345	0	0.0910989	0.371966	7.63384	0	1	8.69816	8.66936	8.88221	9.24687	8.8021	9.18199	0.924004	0.913178	1.00165	1.16178	0.968683	1.14501	7.48618	7.55132	7.72738	7.58773	7.73766	7.71278	0.606648	0.640366	0.731152	0.664318	0.7345	0.726712	7	#D9D9D9	liver
CKS1B	19	100155110	CKS1B	CDC28 protein kinase regulatory subunit 1B	ENSSSCP00000019680	0.62059	2.51805	5.95854	1	0.0541441	0.223379	4.82636	0	1	6.24464	5.17606	5.52404	6.38275	6.08824	6.33553	-0.288557	-0.823869	-0.620099	-0.193833	-0.365399	-0.230246	4.77266	4.91294	4.71227	5.0236	4.95972	4.57699	-0.772652	-0.695693	-0.821354	-0.6531	-0.673227	-0.885909	7	#D9D9D9	liver
ENSSSCP00000022407	19	NA	NA	NA	ENSSSCP00000022407				0				0	0																									7	#D9D9D9	liver
ENSSSCP00000026107	19	NA	NA	NA	ENSSSCP00000026107				0				0	0																									7	#D9D9D9	liver
ENSSSCP00000027848	19	NA	NA	NA	ENSSSCP00000027848				0				0	0																									7	#D9D9D9	liver
INHBA	19	397093	INHBA	inhibin, beta A	ENSSSCP00000024268	-0.29231	-1.12039	7.30898	0	-0.0353875	-0.136606	5.35632	0	1	7.15609	7.60181	7.60752	6.92313	7.31277	7.25258	0.161893	0.382335	0.386068	0.061935	0.236556	0.212829	5.39112	5.28193	5.44898	5.26737	5.22045	5.52805	-0.458284	-0.508839	-0.442014	-0.52785	-0.541103	-0.396813	7	#D9D9D9	liver
CDK5	19	733700	CDK5	cyclin-dependent kinase 5	ENSSSCP00000019921	0.388646	1.59362	7.69015	0	-0.101083	-0.400753	6.50695	0	1	7.66021	7.39399	7.43328	7.95138	7.85395	7.8481	0.411039	0.278997	0.301924	0.548609	0.502589	0.500553	6.4464	6.56504	6.66102	6.49319	6.48609	6.38993	0.078123	0.140919	0.182075	0.101959	0.100262	0.0464211	7	#D9D9D9	liver
ENSSSCP00000023968	19	NA	NA	NA	ENSSSCP00000023968				0				0	0																									7	#D9D9D9	liver
ENSSSCP00000006687	19	NA	NA	NA	ENSSSCP00000006687				0				0	0																									7	#D9D9D9	liver
CDC20	19	397379	CDC20	cell division cycle 20	ENSSSCP00000004268	0.0544376	0.261601	6.35055	0	-0.222261	-0.88798	6.04619	0	1	6.36893	6.528	6.07307	6.71045	6.41075	6.0121	-0.227131	-0.151616	-0.354962	-0.0387274	-0.206859	-0.386507	6.3839	6.18212	5.90593	6.28847	6.00592	5.51078	0.0463502	-0.0529853	-0.206728	-0.00322408	-0.143064	-0.405696	7	#D9D9D9	liver
CCNB2	19	100135668	CCNB2	cyclin B2	ENSSSCP00000004945	0.101048	0.447371	6.32818	0	-0.197336	-0.787762	5.96154	0	1	6.1777	6.52581	6.12945	6.60154	6.23221	6.30235	-0.321639	-0.152706	-0.327734	-0.0902779	-0.294625	-0.246274	6.17362	6.29443	5.71257	6.02673	6.08545	5.47643	-0.0605338	0.00388326	-0.306295	-0.137705	-0.102762	-0.42336	7	#D9D9D9	liver
CCNA2	19	100415929	CCNA2	cyclin A2	ENSSSCP00000009703	0.164961	0.702101	7.52441	0	-0.100565	-0.398669	7.28947	0	1	7.07255	7.66506	7.58818	8.13885	7.35171	7.33012	0.12061	0.413788	0.376727	0.63734	0.255701	0.250289	7.60819	7.52356	6.8875	7.45041	7.46034	6.8068	0.66867	0.62631	0.298688	0.593764	0.593967	0.260802	7	#D9D9D9	liver
CDC6	19	100522031	CDC6	cell division cycle 6	ENSSSCP00000018515	0.302073	1.24857	6.95004	0	0.0172828	0.0751686	5.19462	0	1	6.65816	6.86108	6.87777	7.30451	7.02535	6.97337	-0.0841906	0.0140054	0.0336524	0.242442	0.0952651	0.0779279	5.3576	5.18132	5.01903	5.42907	5.10474	5.07599	-0.475322	-0.559788	-0.663402	-0.444773	-0.599736	-0.629294	7	#D9D9D9	liver
ENSSSCP00000031003	19	NA	NA	NA	ENSSSCP00000031003				0				0	0																									7	#D9D9D9	liver
PTEN	19	100156264	PTEN	phosphatase and tensin homolog	ENSSSCP00000011128	0.119343	0.520287	10.3461	0	-0.114928	-0.456421	10.3107	0	1	10.247	10.2357	10.3767	10.4531	10.1773	10.5869	1.68944	1.69202	1.72337	1.73269	1.64472	1.8238	10.4635	10.3513	10.2898	10.2617	10.2699	10.2281	2.12003	2.05826	2.05055	2.03817	2.01774	2.02025	7	#D9D9D9	both
EGR1	19	100520726	EGR1	early growth response 1	ENSSSCP00000015247	0.141695	0.609373	9.10298	0	0.108522	0.44202	8.66649	0	1	9.20008	8.94402	8.95229	9.15978	9.07256	9.28913	1.17206	1.04975	1.03549	1.12056	1.10164	1.19678	8.42955	8.21955	9.18759	8.55516	8.39675	9.21034	1.08617	0.978754	1.48302	1.16137	1.06849	1.49685	7	#D9D9D9	both
SMAD9	19	100153584	SMAD9	SMAD family member 9	ENSSSCP00000009987	-0.325202	-1.25149	6.52001	0	0.298179	1.20459	7.57767	0	1	6.17084	7.11681	6.76018	6.15521	6.37685	6.54017	-0.32503	0.141168	-0.0231346	-0.301529	-0.223525	-0.131374	7.23414	7.4985	7.55311	7.41685	7.86353	7.89992	0.478534	0.613621	0.641418	0.576518	0.798282	0.822949	7	#D9D9D9	liver
ENSSSCP00000025400	19	NA	NA	NA	ENSSSCP00000025400				0				0	0																									7	#D9D9D9	liver
ENSSSCP00000030841	19	NA	NA	NA	ENSSSCP00000030841				0				0	0																									7	#D9D9D9	liver
CDK9	19	100307051	CDK9	cyclin-dependent kinase 9	ENSSSCP00000006022	-0.100375	-0.355419	9.40344	0	0.0504185	0.208399	8.72235	0	1	9.28213	9.60983	9.46892	9.35175	9.49029	9.21771	1.21261	1.38083	1.28499	1.21142	1.30699	1.16228	8.8372	8.58534	8.66889	8.5198	8.64233	9.08055	1.29338	1.16399	1.21594	1.1432	1.19294	1.4301	7	#D9D9D9	liver
SENP1	19	100157986	SENP1	SUMO1/sentrin specific peptidase 1	ENSSSCP00000000870	0.0479055	0.235566	8.37736	0	0.195985	0.793687	7.90672	0	1	8.25444	8.31525	8.49053	8.46184	8.24576	8.49633	0.704714	0.737093	0.812494	0.790217	0.695196	0.813742	7.80027	7.86949	7.75642	8.00891	8.11134	7.89389	0.766304	0.801486	0.746101	0.880713	0.923859	0.819848	7	#D9D9D9	liver
ERBB2	19	100516641	ERBB2	erb-b2 receptor tyrosine kinase 2	ENSSSCP00000018545	0.0537428	0.258832	6.23375	0	0.0455269	0.188731	6.50479	0	1	6.34281	5.97609	6.30174	6.05154	6.35044	6.37989	-0.24004	-0.426053	-0.244529	-0.350597	-0.236507	-0.208809	6.54748	6.23698	6.66161	6.4993	6.32794	6.75541	0.129502	-0.0252093	0.182377	0.105095	0.0201203	0.234372	9	#D9D9D9	both
HNF1A	19	574067	HNF1A	HNF1 homeobox A	ENSSSCP00000010584	0.339435	1.39748	7.43072	0	-0.010207	-0.0353615	5.51645	0	1	7.61202	7.06061	7.11037	7.57923	7.47191	7.75017	0.387222	0.113224	0.145981	0.372471	0.314788	0.453235	5.52739	5.43833	5.59896	5.4052	5.42227	5.70658	-0.38902	-0.429638	-0.364793	-0.457037	-0.438827	-0.305003	7	#D9D9D9	liver
LOC100737965	19	100737965	LOC100737965	runt-related transcription factor 2	ENSSSCP00000022906	-0.142875	-0.524804	7.45418	0	0.384221	1.55054	6.13862	0	1	6.38415	8.30145	7.89125	7.3596	7.64098	7.14765	-0.219607	0.730231	0.523086	0.268516	0.397899	0.162128	6.08809	5.93187	5.81957	6.17694	6.44414	6.37111	-0.10401	-0.179711	-0.251199	-0.0605268	0.0790064	0.0367396	7	#D9D9D9	liver
CTNNB1	19	397657	CTNNB1	catenin (cadherin-associated protein), beta 1, 88kDa	ENSSSCP00000012019	-0.028075	-0.0672604	10.8086	0	-0.13658	-0.543478	10.3139	0	1	10.6284	10.9234	10.916	10.7661	10.7697	10.8478	1.87796	2.03403	1.98383	1.88085	1.93592	1.94986	10.2636	10.4691	10.4139	10.4294	10.3385	9.96895	2.01843	2.11792	2.11445	2.12432	2.05248	1.88698	7	#D9D9D9	liver
ENSSSCP00000023383	19	NA	NA	NA	ENSSSCP00000023383				0				0	0																									7	#D9D9D9	liver
CCNB1	19	397662	CCNB1	cyclin B1	ENSSSCP00000023163	-0.412146	-1.59801	6.06316	0	-0.312096	-1.24918	6.63374	0	1	6.08523	6.43657	6.2859	6.02108	5.84273	5.70745	-0.367341	-0.197079	-0.252179	-0.365014	-0.486086	-0.5337	7.11612	6.95141	6.30184	6.92336	6.66081	5.84891	0.418543	0.336578	-0.00287229	0.322973	0.188801	-0.231806	7	#D9D9D9	both
ESR2	19	396697	ESR2	estrogen receptor 2 (ER beta)	ENSSSCP00000005491	-0.195867	-0.736009	4.715	0	0.0730539	0.299411	4.44121	0	1	4.9844	4.82118	4.63321	4.59427	4.69928	4.55764	-0.911384	-1.00034	-1.0503	-1.04033	-1.04818	-1.08923	4.43552	4.41185	4.36668	4.43198	4.4875	4.51372	-0.944026	-0.94944	-0.999305	-0.957065	-0.912522	-0.918446	7	#D9D9D9	liver
ENSSSCP00000016306	19	NA	NA	NA	ENSSSCP00000016306				0				0	0																									7	#D9D9D9	liver
CDK3	19	100523273	CDK3	cyclin-dependent kinase 3	ENSSSCP00000018216	0.102423	0.452851	6.10483	0	-0.1371	-0.545569	5.60043	0	1	6.33214	6.21724	5.61147	6.05945	6.22427	6.1844	-0.245314	-0.306143	-0.577878	-0.346852	-0.298528	-0.303265	5.8355	5.59915	5.57231	5.32516	5.3963	5.87419	-0.232404	-0.348202	-0.378514	-0.498158	-0.451988	-0.218809	7	#D9D9D9	liver
SOX9	19	396840	SOX9	SRY (sex determining region Y)-box 9	ENSSSCP00000018278	-0.36038	-1.39169	7.61146	0	-0.0824043	-0.32565	6.27161	0	1	7.46723	8.08589	7.82183	7.33317	7.6441	7.31654	0.315661	0.623045	0.489565	0.25601	0.399432	0.243727	6.32829	6.23767	6.37247	6.14754	6.14732	6.39636	0.0180825	-0.0248553	0.0334977	-0.0756335	-0.0714103	0.0497276	7	#D9D9D9	liver
CDC27	19	100517185	CDC27	cell division cycle 27	ENSSSCP00000018341	0.138415	0.596298	10.0388	0	-0.0238762	-0.090322	9.2453	0	1	10.0335	9.93712	9.93811	10.1511	9.91812	10.2547	1.58394	1.54357	1.51157	1.58977	1.5173	1.66329	9.27824	9.38418	9.10931	9.27647	9.36222	9.0614	1.51756	1.56851	1.44272	1.53197	1.55775	1.42026	7	#D9D9D9	liver
NR3C1	19	396740	NR3C1	nuclear receptor subfamily 3, group C, member 1 (glucocorticoid receptor)	ENSSSCP00000015324	0.13851	0.596678	8.38426	0	0.14133	0.573931	8.5548	0	1	8.20432	8.41362	8.32707	8.44804	8.26356	8.64893	0.679945	0.786009	0.733556	0.783685	0.70395	0.887471	8.42369	8.53946	8.48927	8.69027	8.72674	8.4594	1.08319	1.14075	1.12345	1.23078	1.23571	1.11067	7	#D9D9D9	liver
MED1	19	100513621	MED1	mediator complex subunit 1	ENSSSCP00000018552	0.0628369	0.295077	9.31221	0	-0.0199957	-0.0747196	8.64463	0	1	9.11534	9.32104	9.40599	9.48445	9.19743	9.349	1.13018	1.23723	1.2546	1.27422	1.16302	1.22571	8.64337	8.67296	8.64756	8.56465	8.72119	8.61806	1.19486	1.20836	1.20496	1.16624	1.2329	1.19226	7	#D9D9D9	liver
CDK7	19	100310797	CDK7	cyclin-dependent kinase 7	ENSSSCP00000017970	0.180844	0.765406	8.61467	0	-0.0717018	-0.282617	7.99639	0	1	8.71209	8.24498	8.61567	8.8846	8.47276	8.75791	0.930888	0.702155	0.87293	0.990311	0.806787	0.940124	8.01305	8.14702	7.93665	8.07988	8.06358	7.73815	0.87446	0.942026	0.838907	0.917176	0.89966	0.73976	7	#D9D9D9	liver
NR0B1	19	397680	NR0B1	nuclear receptor subfamily 0, group B, member 1	ENSSSCP00000012986	0.0465902	0.230324	5.80345	0	0.120869	0.491666	5.27781	0	1	5.9504	5.62076	5.7693	5.7693	5.7514	5.95952	-0.433976	-0.602744	-0.50166	-0.484184	-0.530983	-0.41191	5.11714	5.23007	5.30491	5.29309	5.29993	5.42171	-0.597552	-0.535102	-0.516197	-0.514639	-0.500825	-0.451499	7	#D9D9D9	liver
SIN3A	19	100621221	SIN3A	SIN3 transcription regulator family member A	ENSSSCP00000002055	0.0173574	0.113814	8.69947	0	0.0525204	0.216851	8.07073	0	1	8.56718	8.70368	8.80152	8.81253	8.65456	8.65737	0.859275	0.930242	0.962681	0.956197	0.896155	0.891547	8.11976	7.97257	8.04106	8.0982	8.07911	8.11365	0.928704	0.853686	0.892667	0.92659	0.907527	0.932862	7	#D9D9D9	lung
ENSSSCP00000004781	19	NA	NA	NA	ENSSSCP00000004781				0				0	0																									7	#D9D9D9	lung
RXRG	19	445465	RXRG	retinoid X receptor, gamma	ENSSSCP00000006747	0.0381508	0.196688	4.13922	0	0.914546	3.68285	5.89306	1	1	4.25923	4.08472	4.0165	3.95728	4.26637	4.25125	-1.26977	-1.36654	-1.34813	-1.34183	-1.261	-1.23726	4.85577	5.14994	6.30166	6.2968	6.46923	6.28497	-0.730407	-0.575678	-0.00296392	0.00105448	0.0917211	-0.00755563	7	#D9D9D9	lung
ENSSSCP00000019114	19	NA	NA	NA	ENSSSCP00000019114				0				0	0																									7	#D9D9D9	lung
RXRB	19	100156801	RXRB	retinoid X receptor, beta	ENSSSCP00000031110	-0.181983	-0.680673	7.05444	0	-0.0539671	-0.21131	6.88051	0	1	6.91426	7.13762	7.3844	6.72456	7.03235	7.13343	0.0423766	0.151519	0.278319	-0.0320524	0.0987062	0.15526	6.92284	6.90926	6.89037	6.83686	6.82777	6.89594	0.320299	0.315233	0.300169	0.27853	0.273412	0.306642	7	#D9D9D9	lung
ENSSSCP00000023024	19	NA	NA	NA	ENSSSCP00000023024				0				0	0																									7	#D9D9D9	lung
KAT2A	19	100524215	KAT2A	K(lysine) acetyltransferase 2A	ENSSSCP00000018451	0.0135304	0.0985616	7.69365	0	0.112415	0.457674	6.62553	0	1	7.55926	7.68507	7.81634	7.64054	7.62106	7.83966	0.361144	0.423738	0.486912	0.401487	0.388107	0.496473	6.64407	6.48727	6.57663	6.53161	6.59715	6.91644	0.178597	0.101537	0.138618	0.121698	0.156545	0.317184	7	#D9D9D9	lung
STAT3	20	733648	STAT3	signal transducer and activator of transcription 3 (acute-phase response factor)	ENSSSCP00000018439	0.0795597	0.361727	11.0606	0	-0.170372	-0.679349	10.231	0	1	11.0549	10.9562	11.0514	11.1945	11.1808	10.9259	2.08874	2.0503	2.0492	2.08361	2.13799	1.98757	10.5994	10.203	10.1462	9.93837	10.1022	10.3968	2.18911	1.98316	1.9766	1.87204	1.93274	2.10701	9	#E31A1C	both
VEGFA	20	397157	VEGFA	vascular endothelial growth factor A	ENSSSCP00000001845	0.0858594	0.386835	9.23185	0	0.150615	0.611266	8.73008	0	1	9.52894	9.04084	8.99698	9.21854	9.379	9.22679	1.33459	1.0979	1.05707	1.14837	1.25228	1.16666	8.37521	8.58118	9.00792	8.2743	8.7571	9.38476	1.05855	1.16188	1.39051	1.01706	1.2511	1.58655	9	#E31A1C	both
FRK	20	100157810	FRK	fyn-related Src family tyrosine kinase	ENSSSCP00000004783	0.146809	0.629756	6.28561	0	-0.312095	-1.24918	4.74819	0	1	6.3216	5.90777	6.40725	6.22439	6.36336	6.4893	-0.250522	-0.460025	-0.193576	-0.268783	-0.230156	-0.15595	4.9178	5.09073	4.7042	4.79318	4.7816	4.20166	-0.69888	-0.605661	-0.825512	-0.771484	-0.763491	-1.07893	9	#E31A1C	liver
CXCL8	20	396880	CXCL8	chemokine (C-X-C motif) ligand 8	ENSSSCP00000009554	-1.08444	-4.27748	7.34701	0	-0.75435	-3.02738	6.63214	0	1	7.33818	8.02027	8.30923	6.88086	7.43868	6.09483	0.251885	0.590415	0.724942	0.0419285	0.298451	-0.346539	7.22213	7.22117	6.58465	5.69433	6.52146	6.54911	0.472429	0.473179	0.142747	-0.308488	0.118186	0.128278	9	#E31A1C	both
ENSSSCP00000025452	20	NA	NA	NA	ENSSSCP00000025452				0				0	0																									9	#E31A1C	both
ENSSSCP00000009208	20	NA	NA	NA	ENSSSCP00000009208				0				0	0																									9	#E31A1C	liver
NR1I2	20	397228	NR1I2	nuclear receptor subfamily 1, group I, member 2	ENSSSCP00000012667	0.701535	2.84066	8.57528	0	-0.105304	-0.417724	5.25833	0	1	8.92572	7.57731	8.17049	9.03545	8.49297	9.24971	1.03647	0.370156	0.657939	1.06171	0.816723	1.17773	5.24585	5.28656	5.40053	5.12254	5.19531	5.29918	-0.532127	-0.506496	-0.466963	-0.602261	-0.553843	-0.514515	9	#E31A1C	liver
NAMPT	20	595123	NAMPT	nicotinamide phosphoribosyltransferase	ENSSSCP00000016366	0.0367341	0.191042	9.61423	0	-0.166399	-0.663374	8.14173	0	1	9.99589	9.34412	9.44758	9.61756	9.3847	9.89553	1.56536	1.2487	1.27468	1.33722	1.25508	1.48976	8.27596	8.44365	7.95519	8.21525	8.25391	7.70644	1.0081	1.09224	0.848451	0.986728	0.996108	0.723449	9	#E31A1C	liver
FOS	20	100144486	FOS	FBJ murine osteosarcoma viral oncogene homolog	ENSSSCP00000002583	-0.303011	-1.16304	8.15736	0	-0.0719131	-0.283467	8.35476	0	1	7.67437	8.89328	8.35895	7.2754	8.85743	7.88473	0.418033	1.02452	0.748952	0.228667	0.995882	0.518248	8.59351	8.19583	8.3828	7.5999	8.21234	9.14416	1.16951	0.966742	1.06863	0.67057	0.975043	1.46282	9	#E31A1C	both
ENSSSCP00000007697	20	NA	NA	NA	ENSSSCP00000007697				0				0	0																									9	#E31A1C	both
ENSSSCP00000024026	20	NA	NA	NA	ENSSSCP00000024026				0				0	0																									9	#E31A1C	both
SRC	20	100154503	SRC	SRC proto-oncogene, non-receptor tyrosine kinase	ENSSSCP00000029882	-0.0336092	-0.0893176	7.04444	0	0.11142	0.453673	6.97693	0	1	6.6314	7.47608	7.07625	7.00552	7.18385	6.89354	-0.0974146	0.319817	0.129504	0.100927	0.173183	0.0393567	6.85741	6.79188	7.11439	7.03733	6.91398	7.14662	0.287038	0.255788	0.415514	0.381528	0.317098	0.435555	9	#E31A1C	both
IGF1	20	397491	IGF1	insulin-like growth factor 1 (somatomedin C)	ENSSSCP00000000915	-0.514376	-2.00545	7.85394	0	-1.08213	-4.34532	7.17522	0	1	7.81838	8.62627	7.88872	7.87634	7.70107	7.21283	0.489207	0.891753	0.521865	0.513096	0.427439	0.193621	7.80345	7.82883	7.51658	6.36725	6.65879	6.87643	0.767918	0.780896	0.62261	0.0372522	0.187778	0.296606	9	#E31A1C	both
IL4	20	397225	IL4	interleukin 4	ENSSSCP00000015193	-0.0298636	-0.074389	4.16336	0	0.0343962	0.143977	3.61907	0	1	4.02152	4.33857	4.17478	3.92951	4.45431	4.06145	-1.38725	-1.24031	-1.2717	-1.35497	-1.16861	-1.32896	3.64248	3.55056	3.61257	3.65584	3.53288	3.72009	-1.34713	-1.38559	-1.3876	-1.35584	-1.39628	-1.32658	4	#E31A1C	both
TAC1	20	100525179	TAC1	tachykinin, precursor 1	ENSSSCP00000020239	0.101064	0.447436	2.94674	0	0.191118	0.774118	3.13053	0	1	2.93241	2.89781	2.85839	2.91416	2.99059	3.08705	-1.9255	-1.95673	-1.90742	-1.83554	-1.88815	-1.79974	3.02707	3.10711	2.97074	3.15846	3.30816	3.21165	-1.65995	-1.61015	-1.71809	-1.61138	-1.51016	-1.58805	4	#E31A1C	liver
IL17A	20	449530	IL17A	interleukin 17A	ENSSSCP00000001905	-0.0998965	-0.353511	2.85029	0	-0.0406392	-0.157722	3.21973	0	1	3.10393	2.8282	2.76859	2.81486	3.00309	2.58308	-1.84074	-1.99135	-1.95078	-1.88254	-1.882	-2.04323	3.26111	3.19104	3.268	3.23238	3.11107	3.25478	-1.54099	-1.56765	-1.56502	-1.5734	-1.61003	-1.56587	9	#E31A1C	both
ENSSSCP00000003881	20	NA	NA	NA	ENSSSCP00000003881				0				0	0																									9	#E31A1C	liver
ENSSSCP00000019442	20	NA	NA	NA	ENSSSCP00000019442				0				0	0																									9	#E31A1C	both
ENSSSCP00000019799	20	NA	NA	NA	ENSSSCP00000019799				0				0	0																									9	#E31A1C	liver
BDNF	20	397495	BDNF	brain-derived neurotrophic factor	ENSSSCP00000014166	0.0501745	0.24461	4.05952	0	-0.128362	-0.510433	4.95626	0	1	4.1577	4.02255	3.92305	4.17465	4.06149	4.01768	-1.31995	-1.39745	-1.39326	-1.23894	-1.36171	-1.35011	4.87011	4.96122	5.23	5.00616	4.74925	4.92084	-0.72312	-0.671241	-0.554771	-0.662057	-0.779882	-0.709081	7	#E31A1C	both
IL1B2	20	396565	IL1B2	interleukin 1, beta 2	ENSSSCP00000008635	-0.0698961	-0.233942	4.55544	0	-0.0976476	-0.386939	4.17521	0	1	4.69709	4.59626	4.47782	4.02158	4.97501	4.56489	-1.05338	-1.11218	-1.12535	-1.31139	-0.912641	-1.08573	4.21772	4.11144	4.34294	4.13779	3.95953	4.28183	-1.05473	-1.10157	-1.01152	-1.10821	-1.18007	-1.0377	9	#E31A1C	lung
IL1B1	20	397122	IL1B1	interleukin 1, beta 1	ENSSSCP00000008636	-0.809708	-3.18253	5.4458	0	-0.344445	-1.37925	4.59679	0	1	5.05323	6.34843	6.15029	5.20545	5.68201	4.23537	-0.877367	-0.240908	-0.317669	-0.751056	-0.565095	-1.24493	5.52643	4.56377	4.21685	4.19882	4.28414	4.79074	-0.389507	-0.872512	-1.07645	-1.07686	-1.01558	-0.775983	9	#E31A1C	lung
MMP1	20	397320	MMP1	matrix metallopeptidase 1	ENSSSCP00000015909	-0.995776	-3.92411	5.32877	0	-1.78953	-7.18958	5.64872	0	1	4.97894	6.82234	5.67871	4.64402	5.22342	4.62522	-0.914085	-0.00525754	-0.545407	-1.01679	-0.790528	-1.05658	8.07648	5.76479	5.78917	5.14486	4.25871	4.85829	0.906704	-0.264323	-0.266848	-0.590794	-1.02846	-0.741246	9	#E31A1C	lung
TNFAIP6	20	100286870	TNFAIP6	tumor necrosis factor, alpha-induced protein 6	ENSSSCP00000017372	-0.766459	-3.01015	6.7561	0	-1.26451	-5.07862	6.32351	0	1	6.02863	8.22335	7.166	6.38465	6.67919	6.05476	-0.395313	0.691398	0.172848	-0.192931	-0.0748978	-0.365898	6.94997	7.50142	6.41592	5.67991	6.14707	5.2468	0.334089	0.615097	0.0558674	-0.315896	-0.0715368	-0.541449	9	#E31A1C	lung
IGFALS	20	397322	IGFALS	insulin-like growth factor binding protein, acid labile subunit	ENSSSCP00000008557	0.11073	0.485958	6.66979	0	0.0161398	0.0705726	5.79192	0	1	6.70523	6.7077	6.43034	6.7393	6.63402	6.80213	-0.060928	-0.0622606	-0.182427	-0.0250768	-0.097102	-0.00480558	5.68002	5.82708	5.84444	5.47282	5.83148	6.09566	-0.311434	-0.232778	-0.23839	-0.422293	-0.231461	-0.104913	9	#E31A1C	lung
ENSSSCP00000025860	20	NA	NA	NA	ENSSSCP00000025860				0				0	0																									9	#E31A1C	lung
MMP13	20	397346	MMP13	matrix metallopeptidase 13	ENSSSCP00000015912	0.0778574	0.354942	3.32374	0	0.156162	0.633569	2.72093	0	1	3.31843	3.216	3.32002	3.39883	3.27805	3.41114	-1.73473	-1.79852	-1.68448	-1.60614	-1.74683	-1.64316	2.7108	2.62802	2.58974	2.77399	2.77505	2.84801	-1.82071	-1.85276	-1.91426	-1.80891	-1.78031	-1.77506	9	#E31A1C	lung
ENSSSCP00000027879	20	NA	NA	NA	ENSSSCP00000027879				0				0	0																									9	#E31A1C	lung
TIMP1	20	396862	TIMP1	TIMP metallopeptidase inhibitor 1	ENSSSCP00000013066	-0.928019	-3.65407	11.3559	0	-0.911564	-3.6595	9.06441	0	1	10.7292	12.61	12.1204	11.1124	11.6776	9.88559	1.92778	2.87268	2.56547	2.04476	2.38222	1.48496	9.89664	9.35653	9.30741	8.28071	8.48106	9.06411	1.8319	1.55451	1.54472	1.02036	1.11122	1.42165	9	#E31A1C	lung
ENSSSCP00000022595	20	NA	NA	NA	ENSSSCP00000022595				0				0	0																									9	#E31A1C	lung
KDR	20	397311	KDR	kinase insert domain receptor	ENSSSCP00000009434	-0.192622	-0.723076	9.20027	0	0.414822	1.67358	9.53041	0	1	8.5409	9.75885	9.58999	9.13075	9.5422	8.63892	0.846284	1.45493	1.34345	1.10681	1.3325	0.882632	9.06628	9.39322	9.50949	9.63688	9.86284	9.71373	1.40983	1.57309	1.64878	1.71714	1.81144	1.75573	9	#E31A1C	lung
ENSSSCP00000015905	20	NA	NA	NA	ENSSSCP00000015905				0				0	0																									9	#E31A1C	lung
SPHK1	20	100519210	SPHK1	sphingosine kinase 1	ENSSSCP00000018202	-0.340269	-1.31154	6.96778	0	-0.0189867	-0.0706627	6.40336	0	1	6.93757	7.23535	7.24082	6.78341	6.85029	6.75923	0.0538985	0.200115	0.208978	-0.00419464	0.00920839	-0.0255319	6.58688	6.23626	6.41542	6.35278	6.2439	6.58492	0.149528	-0.0255702	0.0556106	0.0298176	-0.0224682	0.146696	9	#E31A1C	lung
MMP3	20	396769	MMP3	matrix metallopeptidase 3 (stromelysin 1, progelatinase)	ENSSSCP00000015910	-0.260286	-0.992759	3.8685	0	-0.152703	-0.608305	3.02364	0	1	3.56233	4.30081	4.1328	3.61465	3.82676	3.77367	-1.61419	-1.25909	-1.29197	-1.50399	-1.4771	-1.468	3.22033	2.98907	3.09057	3.04766	2.83072	2.96348	-1.56171	-1.66993	-1.65638	-1.66831	-1.7521	-1.71568	9	#E31A1C	lung
OSM	20	100152038	OSM	oncostatin M	ENSSSCP00000010669	-0.416817	-1.61662	6.1883	0	-0.125637	-0.499479	5.33185	0	1	6.36754	6.63547	6.1871	5.80678	6.23102	5.90186	-0.227817	-0.0981762	-0.299893	-0.466444	-0.295211	-0.439768	5.34902	5.39797	5.43702	5.30758	5.23237	5.26714	-0.479683	-0.450079	-0.448178	-0.507194	-0.535059	-0.53099	9	#E31A1C	lung
LEP	20	396832	LEP	leptin	ENSSSCP00000017572	-0.260575	-0.993911	3.94459	0	0.155733	0.631842	3.99383	0	1	4.26379	4.0818	3.87905	3.96266	3.6879	3.79235	-1.26752	-1.36799	-1.41451	-1.33928	-1.54536	-1.45898	3.9716	3.97094	3.80535	4.00583	4.1122	4.09706	-1.17984	-1.17272	-1.28833	-1.17601	-1.10271	-1.13272	9	#E31A1C	lung
EDN1	20	396915	EDN1	endothelin 1	ENSSSCP00000001121	-0.214559	-0.810508	6.19505	0	0.227818	0.921682	7.31904	0	1	6.21061	6.39823	6.29816	5.56671	6.56772	6.12888	-0.305377	-0.216147	-0.24626	-0.580072	-0.129695	-0.330085	7.8278	7.29749	6.4901	6.74242	7.53686	8.01956	0.780295	0.51183	0.0940643	0.23001	0.632743	0.884477	9	#E31A1C	lung
ALB	20	396960	ALB	albumin	ENSSSCP00000009549	0.0284025	0.157836	13.5333	0	-1.04414	-4.19257	4.93417	0	1	13.5228	13.5084	13.526	13.5371	13.5104	13.5949	3.3084	3.3194	3.24424	3.19235	3.28318	3.27712	7.20074	4.69866	4.46933	4.33013	3.70874	5.19744	0.46156	-0.804203	-0.946447	-1.00939	-1.30716	-0.566836	9	#E31A1C	lung
FOSL1	20	100525205	FOSL1	FOS-like antigen 1	ENSSSCP00000013788	-0.0355959	-0.0972355	7.85145	0	0.0489824	0.202625	5.43169	0	1	7.3507	8.03563	8.22141	7.75987	8.32797	7.41311	0.258075	0.598052	0.682532	0.45797	0.73561	0.290387	5.36021	5.37828	5.48311	5.42622	5.43323	5.5091	-0.473996	-0.460049	-0.424442	-0.446237	-0.433276	-0.40656	9	#E31A1C	lung
IL10	20	397106	IL10	interleukin 10	ENSSSCP00000016594	0.140831	0.60593	6.37233	0	0.329218	1.32938	6.05742	0	1	6.19506	6.22426	6.48641	6.33404	6.39849	6.59569	-0.313061	-0.30265	-0.155346	-0.216887	-0.212885	-0.104546	6.11954	5.66848	5.8904	5.84992	6.25134	6.56482	-0.0880257	-0.31309	-0.214724	-0.228548	-0.0186973	0.13636	9	#E31A1C	lung
MMP14	20	397471	MMP14	matrix metallopeptidase 14 (membrane-inserted)	ENSSSCP00000002229	-0.610373	-2.38806	9.33497	0	-0.129811	-0.516262	9.23796	0	1	9.07974	9.90168	9.93906	9.10008	9.34786	8.64141	1.11259	1.52595	1.51203	1.0923	1.23697	0.883836	9.29743	9.33016	9.28102	9.15194	9.25225	9.11498	1.52732	1.54116	1.53113	1.46798	1.50202	1.44781	9	#E31A1C	lung
NCOA3	20	100135659	NCOA3	nuclear receptor coactivator 3	ENSSSCP00000007946	-0.156176	-0.577817	8.19683	0	0.33718	1.3614	8.22655	0	1	7.81488	8.60589	8.40398	8.14678	8.08833	8.12111	0.487476	0.881617	0.770698	0.641096	0.617807	0.632455	8.09153	7.93472	8.14762	8.24023	8.35524	8.58995	0.914355	0.834519	0.947536	0.99956	1.04746	1.17781	9	#E31A1C	lung
ANGPTL4	20	397628	ANGPTL4	angiopoietin-like 4	ENSSSCP00000014452	-0.845159	-3.32382	9.02549	0	-0.557501	-2.2359	6.9726	0	1	10.0164	9.56123	8.76661	8.51759	8.87653	8.41463	1.57549	1.35666	0.945822	0.8166	1.00527	0.774267	7.6207	7.05584	7.0775	6.86453	6.47922	6.7378	0.675028	0.389458	0.396524	0.292744	0.096781	0.225316	9	#E31A1C	lung
GHRL	20	396728	GHRL	ghrelin/obestatin prepropeptide	ENSSSCP00000012327	-0.216214	-0.817105	6.24677	0	0.0188604	0.0815119	6.26474	0	1	6.53823	6.38068	6.14572	6.01585	6.19959	6.20055	-0.143463	-0.22487	-0.319873	-0.367488	-0.310662	-0.295458	6.15656	6.30377	6.30559	6.16055	6.26201	6.39994	-0.0692042	0.00861442	-0.000942534	-0.0689485	-0.0132879	0.0515659	9	#E31A1C	lung
HDDC3	21	100153189	HDDC3	HD domain containing 3	ENSSSCP00000001990	0.081641	0.370022	7.78667	0	-0.0658319	-0.259016	7.10305	0	1	7.80942	7.64909	7.77904	7.7235	7.82849	7.93049	0.484777	0.405847	0.468901	0.440753	0.490077	0.540356	7.13771	7.18897	7.08121	7.00331	7.10204	7.10505	0.429521	0.456874	0.398434	0.36405	0.412397	0.414178	11	#F0027F	liver
PKM	21	100158154	PKM	pyruvate kinase, muscle	ENSSSCP00000002108	-0.0828391	-0.285527	8.23737	0	0.121546	0.494386	7.50513	0	1	7.88519	8.45975	8.49143	8.11683	8.3563	8.11472	0.522224	0.808946	0.812933	0.62692	0.749535	0.62937	7.58174	7.2801	7.47121	7.41584	7.43724	7.84462	0.655225	0.503022	0.599249	0.576	0.582259	0.794511	11	#F0027F	liver
ENTPD8	21	100516719	ENTPD8	ectonucleoside triphosphate diphosphohydrolase 8	ENSSSCP00000006262	-0.0854838	-0.296068	6.82929	0	-0.0674868	-0.26567	5.69424	0	1	6.92355	6.9465	6.74604	6.57278	6.87847	6.90839	0.0469675	0.0564824	-0.0299626	-0.103891	0.0230629	0.0465328	5.71697	5.77417	5.69281	5.58382	5.68809	5.70958	-0.292654	-0.259569	-0.316468	-0.365267	-0.304122	-0.30346	11	#F0027F	both
ENTPD1	21	397298	ENTPD1	ectonucleoside triphosphate diphosphohydrolase 1	ENSSSCP00000011184	-0.0555217	-0.176652	7.9593	0	-0.235009	-0.939236	9.71298	0	1	7.3824	8.26112	8.31765	8.08718	7.92238	7.78505	0.273741	0.710179	0.729008	0.612885	0.536231	0.470088	10.2241	9.71372	9.55366	9.69622	9.60638	9.48382	1.99834	1.73539	1.67152	1.74763	1.68148	1.63749	11	#F0027F	both
NME6	21	100520587	NME6	NME/NM23 nucleoside diphosphate kinase 6	ENSSSCP00000012100	0.520515	2.11919	7.79381	1	-0.0489009	-0.19094	6.94219	0	1	7.73298	7.52111	7.34657	7.90897	7.90503	8.34819	0.447	0.342207	0.260046	0.52854	0.527703	0.742167	6.94914	6.98178	6.96901	6.95765	6.94659	6.84899	0.33367	0.351955	0.340657	0.340589	0.333621	0.282497	11	#F0027F	liver
ENSSSCP00000015710	21	NA	NA	NA	ENSSSCP00000015710				0				0	0																									11	#F0027F	liver
ENSSSCP00000022328	21	NA	NA	NA	ENSSSCP00000022328				0				0	0																									11	#F0027F	both
LOC100737729	21	100737729	LOC100737729	polyribonucleotide nucleotidyltransferase 1, mitochondrial-like	ENSSSCP00000022507	0.192937	0.813601	8.79677	0	-0.194235	-0.775293	6.56576	0	1	9.09158	8.41701	8.59231	9.11147	8.49029	9.07794	1.11844	0.787697	0.861647	1.09769	0.815405	1.09475	6.77331	7.03984	6.1755	6.65726	6.77956	5.96912	0.24429	0.381356	-0.067927	0.186254	0.248979	-0.169989	11	#F0027F	liver
ENTPD3	21	100623360	ENTPD3	ectonucleoside triphosphate diphosphohydrolase 3	ENSSSCP00000023392	0.742361	3.00338	7.30302	1	-0.232774	-0.930252	6.21545	0	1	7.22555	6.41653	7.15343	7.32174	7.79022	7.91063	0.196221	-0.207047	0.166775	0.250599	0.471262	0.53076	6.1222	6.48383	6.38948	5.96764	6.26799	6.06156	-0.0866705	0.0997984	0.0422521	-0.168063	-0.0102593	-0.12245	11	#F0027F	both
ENSSSCP00000027932	21	NA	NA	NA	ENSSSCP00000027932				0				0	0																									11	#F0027F	liver
ENSSSCP00000004197	21	NA	NA	NA	ENSSSCP00000004197				0				0	0																									11	#F0027F	both
CMPK2	21	100623872	CMPK2	cytidine monophosphate (UMP-CMP) kinase 2, mitochondrial	ENSSSCP00000021442	1.00907	4.06637	8.6296	0	0.696315	2.8054	7.06127	1	1	8.23609	8.2647	7.87441	8.75879	8.4006	10.243	0.695643	0.711959	0.514954	0.930766	0.771315	1.65764	6.41612	6.65064	7.07257	7.3431	7.50388	7.3813	0.0627317	0.184266	0.393985	0.538629	0.616029	0.556244	11	#F0027F	both
ENSSSCP00000001746	21	NA	NA	NA	ENSSSCP00000001746				0				0	0																									11	#F0027F	liver
PDE4D	21	100037967	PDE4D	phosphodiesterase 4D, cAMP-specific	ENSSSCP00000017937	-0.843976	-3.3191	6.67099	0	-0.407993	-1.63477	7.2302	0	1	7.33141	7.06154	6.88597	6.17388	6.60427	5.96886	0.248541	0.113688	0.0376126	-0.292692	-0.111731	-0.407402	7.72871	7.41595	7.15793	7.03137	7.08142	6.96581	0.729928	0.571815	0.437937	0.378468	0.401947	0.342575	5	#F0027F	liver
ENSSSCP00000012929	21	NA	NA	NA	ENSSSCP00000012929				0				0	0																									11	#F0027F	liver
AK5	21	733697	AK5	adenylate kinase 5	ENSSSCP00000004081	-0.747966	-2.93645	5.45637	0	-0.184985	-0.738102	4.212	0	1	5.17958	6.16044	6.15105	4.17433	5.76009	5.31274	-0.814926	-0.334386	-0.317302	-1.23909	-0.52671	-0.724401	4.15057	4.35014	4.41276	4.12512	4.12518	4.10821	-1.08886	-0.980692	-0.975577	-1.11472	-1.09613	-1.12699	11	#F0027F	liver
ENSSSCP00000010844	21	NA	NA	NA	ENSSSCP00000010844				0				0	0																									11	#F0027F	liver
ENSSSCP00000021072	21	NA	NA	NA	ENSSSCP00000021072				0				0	0																									11	#F0027F	liver
RRM2B	21	100157205	RRM2B	ribonucleotide reductase M2 B (TP53 inducible)	ENSSSCP00000006468	0.3083	1.27339	7.40176	0	-0.202529	-0.808644	6.28052	0	1	7.52481	6.85715	7.36087	7.67517	7.12021	7.87235	0.344121	0.0120528	0.266954	0.417877	0.141899	0.512269	6.52489	6.41326	6.2072	6.43808	6.25235	5.84732	0.118018	0.0640595	-0.0516046	0.0736437	-0.0181847	-0.232624	11	#F0027F	liver
ENSSSCP00000021429	21	NA	NA	NA	ENSSSCP00000021429				0				0	0																									11	#F0027F	liver
ENSSSCP00000023417	21	NA	NA	NA	ENSSSCP00000023417				0				0	0																									11	#F0027F	both
ENTPD4	21	100155254	ENTPD4	ectonucleoside triphosphate diphosphohydrolase 4	ENSSSCP00000010292	0.210785	0.884736	9.01935	0	-0.341022	-1.36549	7.90856	0	1	8.77564	8.86541	9.10082	9.00953	9.34818	9.01651	0.962297	1.01067	1.10722	1.04944	1.23713	1.06507	8.04178	8.08243	8.11302	7.59771	7.71548	7.90097	0.889063	0.909315	0.929722	0.669441	0.723259	0.823492	11	#F0027F	liver
ENSSSCP00000027725	21	NA	NA	NA	ENSSSCP00000027725				0				0	0																									11	#F0027F	liver
ADCY10	21	100157188	ADCY10	adenylate cyclase 10 (soluble)	ENSSSCP00000006722	0.463077	1.89027	4.74022	0	0.135767	0.551566	3.46362	0	1	4.67686	4.25419	4.59499	4.90049	5.14811	4.86668	-1.06337	-1.28227	-1.06876	-0.895397	-0.82755	-0.939917	3.42319	3.26064	3.50339	3.48691	3.34877	3.75883	-1.4586	-1.5324	-1.44382	-1.44263	-1.48958	-1.30666	11	#F0027F	liver
GUK1	21	100513720	GUK1	guanylate kinase 1	ENSSSCP00000014875	-0.0497299	-0.153568	7.2364	0	0.108254	0.440944	6.49557	0	1	7.33843	7.35999	7.08539	7.06307	7.35269	7.21885	0.252008	0.26209	0.133916	0.128169	0.256182	0.19653	6.42433	6.5694	6.33061	6.61694	6.58814	6.44402	0.0669022	0.143129	0.0119423	0.165539	0.151976	0.0742374	11	#F0027F	liver
ENSSSCP00000027076	21	NA	NA	NA	ENSSSCP00000027076				0				0	0																									11	#F0027F	liver
ENSSSCP00000019621	21	NA	NA	NA	ENSSSCP00000019621				0				0	0																									11	#F0027F	liver
LOC100627036,LOC100157467	21	100627036,100157467	LOC100627036,LOC100157467	DNA polymerase alpha catalytic subunit-like,DNA polymerase alpha catalytic subunit	ENSSSCP00000030694	0.0251883	0.145025	8.2218	0	0.0966246	0.394183	7.08315	0	1	8.16025	8.30163	8.16575	8.30335	8.28486	8.11498	0.658162	0.730325	0.65565	0.715203	0.714417	0.629493	7.06168	7.10219	6.94064	7.13728	7.18197	7.07513	0.390874	0.412931	0.326049	0.432882	0.452903	0.398792	11	#F0027F	liver
DCTPP1	21	100621901	DCTPP1	dCTP pyrophosphatase 1	ENSSSCP00000008325	0.0839852	0.379365	7.83578	0	-0.00886015	-0.0299461	6.51612	0	1	7.88221	7.76269	7.73646	7.72904	7.94014	7.96414	0.52075	0.462335	0.448337	0.443374	0.54496	0.556616	6.58662	6.57769	6.39733	6.48678	6.49579	6.55249	0.149398	0.147327	0.0462949	0.098663	0.10518	0.130018	11	#F0027F	lung
DCK	21	100517354	DCK	deoxycytidine kinase	ENSSSCP00000009542	0.139581	0.600947	7.88441	0	-0.415415	-1.66461	6.39829	0	1	7.67209	7.92061	7.85117	8.24197	7.8036	7.81704	0.416909	0.54086	0.503733	0.686149	0.477841	0.485546	6.56783	6.88153	6.36864	6.38077	6.47795	5.71304	0.139844	0.301189	0.0315254	0.0441977	0.0961364	-0.301681	11	#F0027F	lung
DCTD	21	100154836	DCTD	dCMP deaminase	ENSSSCP00000016715	0.150428	0.644179	8.80674	0	-0.0575752	-0.225818	7.47554	0	1	8.94437	8.50757	8.74262	9.00568	8.84467	8.79549	1.04569	0.832729	0.934237	1.04762	0.989612	0.958282	7.31883	7.62713	7.56702	7.37462	7.52878	7.43687	0.521584	0.678757	0.648582	0.55482	0.628648	0.58482	11	#F0027F	lung
NT5E	21	100157995	NT5E	5'-nucleotidase, ecto (CD73)	ENSSSCP00000030955	0.191748	0.808864	6.22935	0	-1.0786	-4.33112	5.79999	0	1	5.53243	6.24607	6.62194	6.67973	5.94405	6.3519	-0.640542	-0.291805	-0.0898978	-0.0532689	-0.436279	-0.222336	7.3348	5.95986	5.72322	4.97908	5.10647	5.69653	0.5297	-0.165537	-0.300809	-0.67597	-0.598862	-0.310174	11	#F0027F	lung
ENSSSCP00000019208	21	NA	NA	NA	ENSSSCP00000019208				0				0	0																									11	#F0027F	lung
PDE9A	21	100127144	PDE9A	phosphodiesterase 9A	ENSSSCP00000021707	0.273374	1.13419	6.85952	0	0.509101	2.05265	6.52655	1	1	6.92427	6.4769	6.76734	6.82054	6.84264	7.32545	0.0473237	-0.177028	-0.0196776	0.0133757	0.00544772	0.248035	6.01133	6.29663	6.50804	6.4261	6.84939	7.06782	-0.14303	0.00499957	0.103303	0.0674855	0.284364	0.395032	11	#F0027F	lung
ENSSSCP00000024130	21	NA	NA	NA	ENSSSCP00000024130				0				0	0																									11	#F0027F	lung
ENSSSCP00000025410	21	NA	NA	NA	ENSSSCP00000025410				0				0	0																									11	#F0027F	lung
GMPR2	21	100154068	GMPR2	guanosine monophosphate reductase 2	ENSSSCP00000025669	0.0252291	0.145188	8.72624	0	-0.137822	-0.548472	7.54113	0	1	8.74189	8.7706	8.62838	8.82539	8.77898	8.61219	0.945619	0.963517	0.879068	0.962285	0.95732	0.869717	7.43003	7.76299	7.63712	7.38123	7.67439	7.36105	0.578105	0.747553	0.684675	0.558221	0.702435	0.545828	11	#F0027F	lung
UPRT	21	100151798	UPRT	uracil phosphoribosyltransferase (FUR1) homolog (S. cerevisiae)	ENSSSCP00000013221	0.112092	0.491389	7.99456	0	-0.204801	-0.817779	6.95949	0	1	8.19324	7.69619	7.92612	8.36714	7.74522	8.03946	0.674467	0.429268	0.539926	0.745394	0.44914	0.593008	7.13501	7.27806	6.77262	6.92751	7.0382	6.60558	0.428144	0.501989	0.239536	0.325102	0.380044	0.157318	11	#F0027F	lung
ENSSSCP00000028088	21	NA	NA	NA	ENSSSCP00000028088				0				0	0																									11	#F0027F	lung
GMPR	21	100154573	GMPR	guanosine monophosphate reductase	ENSSSCP00000001135	0.480865	1.96116	8.62816	0	0.218425	0.883914	7.28304	0	1	8.49049	8.2764	8.3963	8.65664	8.50323	9.44592	0.821371	0.717778	0.766992	0.882416	0.821765	1.27253	7.31817	7.06089	7.14243	7.40701	7.58835	7.18141	0.521249	0.392017	0.429955	0.571466	0.658833	0.453449	11	#F0027F	lung
ENSSSCP00000021267	21	NA	NA	NA	ENSSSCP00000021267				0				0	0																									11	#F0027F	lung
ENSSSCP00000026634	21	NA	NA	NA	ENSSSCP00000026634				0				0	0																									11	#F0027F	lung
JAK2	22	397201	JAK2	Janus kinase 2	ENSSSCP00000005606	-0.0680748	-0.226683	8.52209	0	0.107645	0.438493	8.31028	0	1	8.35512	8.50513	8.80813	8.64841	8.3007	8.51505	0.75447	0.831512	0.965875	0.878518	0.722204	0.822786	8.36455	8.42954	7.97529	8.56409	8.55143	7.9768	1.05313	1.08509	0.858801	1.16596	1.14687	0.862486	4	#FB8072	liver
JAK3	22	100518649	JAK3	Janus kinase 3	ENSSSCP00000014768	-0.215866	-0.815717	7.30094	0	-0.00644302	-0.0202274	7.18149	0	1	6.7896	7.84168	7.59533	7.25162	7.27662	7.05076	-0.0192317	0.501612	0.380181	0.217412	0.218788	0.115319	7.4595	6.94911	7.14552	7.12586	7.1193	7.28965	0.59309	0.335411	0.431548	0.427013	0.421142	0.509114	4	#FB8072	liver
IL7	22	397253	IL7	interleukin 7	ENSSSCP00000006572	0.723626	2.92871	6.84361	1	-0.214673	-0.857469	6.43378	0	1	6.73238	6.24613	6.46689	7.25888	6.58774	7.76965	-0.0475097	-0.291776	-0.164776	0.220848	-0.119852	0.462646	6.1838	6.81997	6.61959	6.52938	6.50754	5.94242	-0.0553592	0.270013	0.160741	0.120552	0.111135	-0.183721	4	#FB8072	liver
IL2	22	396868	IL2	interleukin 2	ENSSSCP00000009697	0.034663	0.182787	2.68504	0	0.121655	0.494825	2.4175	0	1	2.82586	2.48563	2.69163	2.55647	2.6184	2.93224	-1.97817	-2.16169	-1.98795	-2.00484	-2.07111	-1.87454	2.31573	2.46086	2.29341	2.65648	2.58779	2.19069	-2.02153	-1.93741	-2.06685	-1.86929	-1.8752	-2.11309	4	#FB8072	both
ENSSSCP00000029035	22	NA	NA	NA	ENSSSCP00000029035				0				0	0																									4	#FB8072	liver
IL13RA2	22	100156991	IL13RA2	interleukin 13 receptor, alpha 2	ENSSSCP00000030515	0.671787	2.7221	5.45847	1	-0.660139	-2.64858	6.5817	0	1	4.6855	5.27097	5.41127	5.73698	5.82929	5.81683	-1.05911	-0.776677	-0.67456	-0.49948	-0.492695	-0.480853	6.23157	7.36418	7.13955	5.9765	6.68936	6.08903	-0.0310763	0.5456	0.42847	-0.163512	0.203268	-0.108323	4	#FB8072	liver
LOC100622457	22	100622457	LOC100622457	interleukin-20 receptor subunit alpha	ENSSSCP00000004493	1.2393	4.98398	5.46346	1	-0.542959	-2.17743	4.43111	0	1	4.54615	4.48214	5.50313	6.15962	6.25649	5.83321	-1.12798	-1.16892	-0.630201	-0.299441	-0.28269	-0.472938	4.00867	4.89339	5.2057	4.84021	4.20127	3.4374	-1.161	-0.705592	-0.567282	-0.74732	-1.05757	-1.47196	4	#FB8072	liver
IL20RB	22	100620875	IL20RB	interleukin 20 receptor beta	ENSSSCP00000027096	-0.195	-0.732555	5.52724	0	0.0202044	0.0869155	5.14448	0	1	5.67061	5.52892	5.67468	5.20747	5.47088	5.61086	-0.572248	-0.648412	-0.547351	-0.750099	-0.668882	-0.580366	5.40186	4.82469	5.17659	5.70252	4.71574	5.04549	-0.452827	-0.740382	-0.582272	-0.304278	-0.796864	-0.644976	4	#FB8072	liver
CSF2	22	397208	CSF2	colony stimulating factor 2 (granulocyte-macrophage)	ENSSSCP00000020413	0.0895711	0.401628	4.81839	0	-0.204565	-0.81683	4.99738	0	1	4.77605	4.71733	4.82744	4.92638	4.79502	4.86813	-1.01435	-1.05198	-0.956505	-0.883142	-1.00112	-0.939214	4.85335	5.33279	5.11283	4.6788	5.09474	4.91175	-0.731636	-0.483082	-0.615101	-0.83025	-0.604806	-0.713757	4	#FB8072	liver
IL5	22	397409	IL5	interleukin 5	ENSSSCP00000015189	0.234216	0.978122	3.79003	0	0.0672991	0.276272	2.60916	0	1	3.80058	3.74122	3.47696	4.27379	3.55448	3.89313	-1.49645	-1.53735	-1.60869	-1.19202	-1.61095	-1.41028	2.56005	2.59329	2.57319	2.68413	2.63529	2.60899	-1.89734	-1.87035	-1.92279	-1.85508	-1.85113	-1.89798	4	#FB8072	liver
IL15	22	397683	IL15	interleukin 15	ENSSSCP00000009657	0.175481	0.744031	5.88891	0	0.186968	0.757433	5.66281	0	1	5.67411	6.19152	5.53787	5.61781	5.7731	6.53904	-0.57052	-0.318934	-0.613421	-0.555882	-0.520319	-0.131921	5.58281	5.55947	5.56572	5.86972	5.77391	5.62526	-0.36085	-0.368295	-0.381907	-0.218371	-0.260633	-0.346824	4	#FB8072	liver
IL13	22	396721	IL13	interleukin 13	ENSSSCP00000015192	0.171963	0.730007	5.19919	0	0.000317336	0.00695438	4.46197	0	1	5.37265	5.22884	4.73814	5.21309	5.21802	5.42441	-0.719504	-0.797628	-0.999632	-0.74744	-0.793184	-0.670448	4.37384	4.37826	4.63332	4.73535	4.37621	4.27481	-0.975377	-0.966452	-0.862005	-0.801195	-0.96892	-1.04131	4	#FB8072	liver
CCNA1	23	100156017	CCNA1	cyclin A1	ENSSSCP00000009984	-0.204154	-0.769037	3.9289	0	-0.417517	-1.67306	6.57507	0	1	4.02141	3.90127	4.17024	3.63465	4.02601	3.81981	-1.38731	-1.45776	-1.27389	-1.49453	-1.37915	-1.44571	6.36693	6.9662	7.01837	6.40179	6.5482	6.14895	0.0377243	0.344064	0.366077	0.0549985	0.131737	-0.0775058	7	#FB9A99	liver
CDK1	23	100155762	CDK1	cyclin-dependent kinase 1	ENSSSCP00000010890	0.0413667	0.209505	7.10539	0	-0.520222	-2.08601	6.23695	0	1	6.90706	7.25903	7.08802	7.53212	6.94455	6.90154	0.0388219	0.211886	0.135188	0.350172	0.0555488	0.0432214	6.78787	6.94975	5.75357	6.57569	6.42754	4.9273	0.251691	0.335735	-0.285179	0.144344	0.0705911	-0.705759	7	#FB9A99	liver
ENSSSCP00000000774	23	NA	NA	NA	ENSSSCP00000000774				0				0	0																									7	#FB9A99	both
CDC25B	23	100329127	CDC25B	cell division cycle 25B	ENSSSCP00000007614	0.0601441	0.284344	6.64829	0	0.511935	2.06405	6.64372	1	1	6.08989	7.04293	6.72183	6.82477	6.72253	6.48778	-0.365036	0.104432	-0.0416581	0.0153781	-0.0535941	-0.156686	6.45352	6.29086	6.41887	6.94214	6.8905	6.86642	0.0817422	0.00207701	0.0573853	0.332619	0.305198	0.29146	24	#FB9A99	lung
DCLK2	23	100520394	DCLK2	doublecortin-like kinase 2	ENSSSCP00000009627	-0.167253	-0.621965	5.16582	0	0.543589	2.19132	6.39333	1	1	4.76077	5.48015	5.50743	5.19698	4.97018	5.07943	-1.02191	-0.672661	-0.628123	-0.755065	-0.915018	-0.837125	6.05831	6.15417	6.15212	6.39332	6.63656	6.9655	-0.119146	-0.0671394	-0.0799626	0.0506437	0.176513	0.342414	24	#FB9A99	lung
PLK4	23	100517044	PLK4	polo-like kinase 4	ENSSSCP00000009686	-0.174832	-0.652172	6.70827	0	-0.243103	-0.971781	5.68586	0	1	6.67372	6.90353	6.80982	7.07191	6.22089	6.56978	-0.0764979	0.0351153	0.000836764	0.13235	-0.300192	-0.117066	5.94527	6.10295	5.37402	5.90495	5.81669	4.97128	-0.176607	-0.0930799	-0.480615	-0.200273	-0.238954	-0.683139	24	#FB9A99	lung
CDC25C	23	100144474	CDC25C	cell division cycle 25C	ENSSSCP00000015242	0.170819	0.725449	6.36438	0	-0.19366	-0.772982	4.94215	0	1	6.18043	6.25215	6.40435	6.33759	6.73826	6.27354	-0.320292	-0.288786	-0.194976	-0.215209	-0.0458629	-0.260197	5.17141	5.04395	4.90158	4.78554	4.84663	4.90379	-0.569968	-0.629348	-0.723879	-0.775409	-0.730537	-0.717848	24	#FB9A99	lung
CDC25A	23	100737380	CDC25A	cell division cycle 25A	ENSSSCP00000021201	0.168537	0.716352	7.511	0	-0.140074	-0.557527	6.23469	0	1	7.43022	7.33972	7.51026	7.7822	7.5617	7.44191	0.297375	0.252013	0.339099	0.468539	0.358928	0.304301	6.28735	6.38527	6.24157	6.19933	6.2285	6.06615	-0.00272526	0.0498861	-0.0339055	-0.0490266	-0.0302726	-0.120092	24	#FB9A99	lung
ENSSSCP00000023889	23	NA	NA	NA	ENSSSCP00000023889				0				0	0																									24	#FB9A99	lung
ENSSSCP00000024539	23	NA	NA	NA	ENSSSCP00000024539				0				0	0																									24	#FB9A99	lung
CSNK2A2	23	100737256	CSNK2A2	casein kinase 2, alpha prime polypeptide	ENSSSCP00000003024	0.0236096	0.138733	9.59202	0	-0.0766002	-0.302313	8.35944	0	1	9.4226	9.51057	9.80749	9.70835	9.5962	9.50694	1.28203	1.33147	1.44849	1.3802	1.35905	1.30202	8.49345	8.37875	8.32102	8.33638	8.31003	8.31702	1.11865	1.05937	1.03682	1.04896	1.02455	1.03745	24	#FB9A99	lung
CSNK2A1	23	100517435	CSNK2A1	casein kinase 2, alpha 1 polypeptide	ENSSSCP00000007671	0.0687378	0.318595	9.99276	0	-0.14123	-0.562174	8.92969	0	1	9.90321	9.87906	10.0929	10.0764	9.95408	10.0509	1.51956	1.5147	1.58633	1.55441	1.53497	1.56482	9.02798	9.06527	8.90766	8.76715	8.94238	8.86769	1.39036	1.40702	1.33889	1.27029	1.34499	1.32064	24	#FB9A99	lung
PLK3	23	397250	PLK3	polo-like kinase 3	ENSSSCP00000004244	0.0943531	0.420687	8.62651	0	-0.0977503	-0.387352	7.05883	0	1	8.82955	8.42062	8.48783	8.98905	8.61909	8.41292	0.988939	0.789493	0.811191	1.03975	0.878718	0.773445	7.17608	6.95713	7.18991	6.7883	6.87201	7.36956	0.449023	0.339474	0.454405	0.253582	0.29583	0.550207	24	#FB9A99	lung
PLK5	23	100523719	PLK5	polo-like kinase 5	ENSSSCP00000014283	-0.0972607	-0.343006	6.51951	0	-0.131474	-0.522948	5.69309	0	1	6.87906	6.38895	6.4364	6.30203	6.63643	6.47416	0.0249826	-0.220759	-0.179499	-0.232036	-0.0959176	-0.163265	5.74932	5.70194	5.82524	5.54682	5.5888	5.74644	-0.27621	-0.296149	-0.24828	-0.384273	-0.354438	-0.284502	24	#FB9A99	lung
CCNE1	23	100523248	CCNE1	cyclin E1	ENSSSCP00000003075	0.456494	1.86403	7.65756	0	-0.218429	-0.872572	5.62903	0	1	7.6085	7.17254	7.5069	8.11925	7.78632	7.75185	0.385483	0.168884	0.337473	0.628067	0.469346	0.454048	5.57211	5.90568	5.73695	5.83876	5.73231	4.98839	-0.366286	-0.192974	-0.29374	-0.234282	-0.281714	-0.674343	24	#FB9A99	lung
CCNE2	23	100512048	CCNE2	cyclin E2	ENSSSCP00000006506	0.337612	1.39022	7.1949	0	-0.337125	-1.34982	6.29529	0	1	6.67709	7.32512	7.07606	7.69803	7.02233	7.37075	-0.0748323	0.244751	0.129413	0.4287	0.0937801	0.269922	6.29942	6.81965	6.27248	6.34689	6.58828	5.44502	0.00341061	0.269854	-0.0179878	0.0267872	0.152046	-0.439514	24	#FB9A99	lung
CDK15	23	100513315	CDK15	cyclin-dependent kinase 15	ENSSSCP00000019184	0.000190037	0.0453923	5.62432	0	-0.525445	-2.10701	4.78259	0	1	5.74156	5.57132	5.55979	5.26576	5.75156	5.85593	-0.537188	-0.627325	-0.602834	-0.722509	-0.530907	-0.461964	4.99024	4.85262	5.29307	4.67812	4.2396	4.64189	-0.662054	-0.726236	-0.522294	-0.830601	-1.03815	-0.852533	24	#FB9A99	lung
ENSSSCP00000027736	23	NA	NA	NA	ENSSSCP00000027736				0				0	0																									24	#FB9A99	lung
PLK2	23	397251	PLK2	polo-like kinase 2	ENSSSCP00000017934	-0.0778341	-0.26558	9.32961	0	-0.239586	-0.95764	9.90017	0	1	9.1605	9.20667	9.73841	9.15163	9.12209	9.59835	1.1525	1.18035	1.41513	1.1167	1.12599	1.34618	10.313	10.0989	9.64806	9.4434	9.82567	10.0721	2.04352	1.93042	1.72013	1.61773	1.7926	1.94	24	#FB9A99	lung
ENSSSCP00000017055	23	NA	NA	NA	ENSSSCP00000017055				0				0	0																									24	#FB9A99	lung
CHEK1	23	100511709	CHEK1	checkpoint kinase 1	ENSSSCP00000016136	0.0609766	0.287662	7.2889	0	0.197582	0.800109	5.84311	0	1	7.15761	7.08986	7.52775	7.48522	7.25945	7.21348	0.162645	0.12777	0.347546	0.327976	0.210348	0.193934	5.91437	5.95416	5.36443	6.18214	5.94007	5.70349	-0.192313	-0.168427	-0.485553	-0.0578571	-0.176433	-0.30659	24	#FB9A99	lung
CCNF	23	100518243	CCNF	cyclin F	ENSSSCP00000026481	-0.0355868	-0.0971992	6.02923	0	-0.186112	-0.742634	6.06116	0	1	5.79983	6.20802	6.13321	5.88725	6.08507	6.06198	-0.50839	-0.310726	-0.325917	-0.428357	-0.366956	-0.36241	6.40055	6.1375	5.9246	5.80513	5.9787	6.12048	0.0548136	-0.0755823	-0.197114	-0.251557	-0.156857	-0.0921485	24	#FB9A99	lung
ENSSSCP00000003814	24	NA	NA	NA	ENSSSCP00000003814				0				0	0																									17	#FCCDE5	liver
ENSSSCP00000007518	24	NA	NA	NA	ENSSSCP00000007518				0				0	0																									17	#FCCDE5	both
BMP2	24	100157103	BMP2	bone morphogenetic protein 2	ENSSSCP00000007519	-0.00767311	0.014053	7.30239	0	0.116304	0.473309	6.50679	0	1	7.11041	7.3923	7.41597	7.01765	7.34792	7.53008	0.139316	0.278156	0.293561	0.106672	0.253834	0.3469	6.5873	6.50633	6.25228	6.48166	6.62506	6.5881	0.14974	0.111189	-0.0283901	0.0960328	0.170687	0.148329	17	#FCCDE5	both
GPC2	24	100511316	GPC2	glypican 2	ENSSSCP00000008170	-0.186987	-0.700617	5.68104	0	0.143185	0.581393	4.95242	0	1	5.88496	5.59812	5.84053	5.34268	5.77977	5.6402	-0.466314	-0.614001	-0.467259	-0.686103	-0.517035	-0.566193	4.87124	4.8575	4.91373	5.09555	4.99191	4.98457	-0.722543	-0.723767	-0.717621	-0.61613	-0.656916	-0.676305	17	#FCCDE5	liver
GPC6	24	102166299	GPC6	glypican 6	ENSSSCP00000010134	-0.507596	-1.97843	6.84452	0	-0.253304	-1.0128	5.70836	0	1	6.79629	7.14637	7.3523	6.36302	6.89893	6.51021	-0.015925	0.155868	0.262815	-0.20317	0.0331232	-0.145847	5.54677	5.93496	6.02331	5.52392	5.68609	5.53512	-0.379167	-0.17815	-0.146289	-0.396043	-0.305135	-0.39318	17	#FCCDE5	liver
ENSSSCP00000013479	24	NA	NA	NA	ENSSSCP00000013479				0				0	0																									17	#FCCDE5	liver
VCAN	24	397328	VCAN	versican	ENSSSCP00000015031	-1.00558	-3.96321	8.8989	0	-0.599619	-2.40525	9.61886	0	1	8.68354	10.1251	9.3964	8.24379	9.00849	7.93604	0.916778	1.63706	1.24996	0.68701	1.07014	0.543039	10.0557	10.0932	9.60709	9.29264	9.45327	9.21124	1.91276	1.92756	1.69903	1.54027	1.60389	1.49732	17	#FCCDE5	liver
GPC1	24	100525965	GPC1	glypican 1	ENSSSCP00000017338	-0.313449	-1.20464	7.29924	0	-0.272781	-1.09111	6.97474	0	1	7.38851	7.46208	7.5173	7.11007	7.30068	7.01679	0.276759	0.312854	0.342498	0.150414	0.230612	0.0989062	6.97506	7.09445	7.26389	6.66967	6.76729	7.07809	0.346843	0.409008	0.492493	0.192629	0.24276	0.400315	17	#FCCDE5	liver
THBS1	24	492313	THBS1	thrombospondin 1	ENSSSCP00000005158	-1.10496	-4.35927	10.9357	0	-0.281968	-1.12805	11.0831	0	1	10.4038	12.1217	11.9391	10.339	11.1107	9.69994	1.76694	2.62987	2.47792	1.67871	2.10357	1.39527	11.6749	11.1226	10.875	10.7119	10.6543	11.4603	2.73579	2.44882	2.35188	2.26945	2.21252	2.65393	18	#FCCDE5	both
SPP1	24	397087	SPP1	secreted phosphoprotein 1	ENSSSCP00000009825	-0.874539	-3.44092	11.7913	0	-0.829039	-3.32769	7.78138	0	1	10.9949	13.2229	12.468	11.4316	11.4654	11.1652	2.05907	3.17743	2.73334	2.19581	2.27791	2.10321	7.65169	8.28656	8.64946	7.32522	7.46517	7.31021	0.690781	1.01268	1.20594	0.52944	0.596411	0.519683	7	#FCCDE5	lung
C2	25	448981	C2	complement component 2	ENSSSCP00000001521	0.355817	1.46277	9.61606	0	0.255118	1.03145	7.42351	0	1	9.65989	9.42235	9.2322	9.75382	9.72835	9.89973	1.39931	1.2876	1.17067	1.40172	1.42401	1.49179	7.10644	7.31754	7.46386	7.49503	7.67579	7.48237	0.413627	0.521979	0.595462	0.616688	0.703147	0.608221	8	#FDB462	liver
C4A	25	445467	C4A	complement component 4A (Rodgers blood group)	ENSSSCP00000001528	0.318374	1.31354	10.4192	0	-0.4249	-1.70274	7.80376	0	1	11.0788	9.99533	9.70596	10.6829	10.1056	10.9466	2.10053	1.57252	1.39946	1.84147	1.60947	1.9976	8.08556	7.89324	8.06982	7.34043	7.48789	7.9456	0.911318	0.813513	0.907476	0.537255	0.607929	0.846443	8	#FDB462	liver
C4BPB	25	100520583	C4BPB	complement component 4 binding protein, beta	ENSSSCP00000016604	0.789763	3.1923	7.36189	1	-0.19348	-0.772257	4.06718	0	1	7.13424	6.67131	7.09549	8.28815	7.12725	7.85493	0.151097	-0.0803577	0.138795	0.708008	0.145359	0.503849	4.0226	4.29854	4.17063	3.92156	4.0682	3.92156	-1.15391	-1.00682	-1.10025	-1.21931	-1.125	-1.22297	8	#FDB462	liver
C4BPA	25	100520761	C4BPA	complement component 4 binding protein, alpha	ENSSSCP00000016605	0.798962	3.22897	8.944	1	-0.249981	-0.999436	8.58926	0	1	8.76875	8.2805	8.58431	9.71563	8.7629	9.55191	0.958892	0.719817	0.857785	1.38364	0.949415	1.32374	8.64816	8.68534	8.80925	8.70986	8.43064	8.2523	1.19729	1.21462	1.28821	1.24085	1.08567	1.00417	8	#FDB462	liver
CFI	25	100516921	CFI	complement factor I	ENSSSCP00000029927	0.438595	1.79269	10.303	0	-0.203361	-0.811988	7.97112	0	1	10.6979	9.73285	9.82048	10.7143	10.155	10.6977	1.9123	1.442	1.45476	1.85633	1.63373	1.87734	7.67744	8.33556	8.2054	7.88345	8.14212	7.58274	0.703866	1.0375	0.977285	0.816251	0.939457	0.659838	8	#FDB462	liver
CYP1A2	26	100152910	CYP1A2	cytochrome P450, family 1, subfamily A, polypeptide 2	ENSSSCP00000002079	0.238415	0.99486	7.44366	0	-0.0269024	-0.10249	3.91366	0	1	7.19938	7.47983	7.29415	8.60216	7.04263	7.04381	0.183287	0.321684	0.234731	0.856632	0.103762	0.111958	3.93547	3.83644	4.00942	4.06653	3.80601	3.82808	-1.1982	-1.24082	-1.18326	-1.14482	-1.25787	-1.27105	10	#FDBF6F	liver
ENSSSCP00000003257	26	NA	NA	NA	ENSSSCP00000003257				0				0	0																									10	#FDBF6F	liver
LOC100624788	26	100624788	LOC100624788	UDP-glucuronosyltransferase 2A1	ENSSSCP00000009532	0.251075	1.04532	6.8021	0	-1.4056	-5.64592	6.09185	0	1	7.31095	6.41713	6.30162	7.44545	6.29726	7.04022	0.238429	-0.206749	-0.244586	0.309151	-0.262651	0.110225	6.03367	7.42821	6.92206	5.22844	6.57885	4.35984	-0.131671	0.578023	0.316485	-0.547855	0.147271	-0.99758	10	#FDBF6F	liver
ENSSSCP00000011176	26	NA	NA	NA	ENSSSCP00000011176				0				0	0																									10	#FDBF6F	liver
CYP2C49,CYP2C32	26	403215,403106	CYP2C49,CYP2C32	cytochrome P450 2C49,cytochrome P450 2C32	ENSSSCP00000011177	1.28795	5.17787	10.1586	1	0.293037	1.18391	3.90435	1	1	11.3761	8.74461	8.42308	11.2188	10.4956	10.6932	2.24747	0.950594	0.779925	2.09512	1.80118	1.87514	4.11587	3.63169	3.52593	3.72401	3.83264	4.59596	-1.1065	-1.34451	-1.43221	-1.32081	-1.24438	-0.876155	10	#FDBF6F	liver
ENSSSCP00000011240	26	NA	NA	NA	ENSSSCP00000011240				0				0	0																									10	#FDBF6F	liver
CYP2E1	26	403216	CYP2E1	cytochrome P450, family 2, subfamily E, polypeptide 1	ENSSSCP00000011493	0.0454971	0.225968	11.8508	0	-0.0497544	-0.194372	3.30686	0	1	11.8943	11.6634	11.9263	12.0108	12.26	11.3497	2.50358	2.40199	2.47173	2.46998	2.66853	2.19234	3.62989	3.13336	3.23196	3.4489	3.04632	3.35072	-1.35353	-1.59686	-1.58358	-1.46216	-1.64285	-1.51653	10	#FDBF6F	liver
CYP2C42	26	403111	CYP2C42	cytochrome P450 C42	ENSSSCP00000021926	0.115667	0.505634	6.91494	0	-0.101689	-0.403191	2.62872	0	1	6.86078	7.02469	6.68587	7.5199	5.28416	8.11428	0.0159467	0.0953619	-0.0590232	0.344387	-0.76067	0.629154	2.66831	2.75829	2.61209	2.68775	2.58939	2.4565	-1.84231	-1.78679	-1.90275	-1.85323	-1.8744	-1.9764	10	#FDBF6F	liver
ENSSSCP00000022617	26	NA	NA	NA	ENSSSCP00000022617				0				0	0																									10	#FDBF6F	liver
HSD3B1	26	445539	HSD3B1	hydroxy-delta-5-steroid dehydrogenase, 3 beta- and steroid delta-isomerase 1	ENSSSCP00000030957	1.30061	5.22831	7.57684	1	0.146151	0.593318	3.6678	0	1	7.24107	6.40885	7.12968	8.72345	7.85379	8.10419	0.203894	-0.210864	0.155305	0.914035	0.502513	0.624278	3.53729	3.69208	3.55481	3.64659	3.84442	3.73163	-1.4006	-1.31393	-1.41734	-1.36059	-1.23841	-1.32065	10	#FDBF6F	liver
LOC100522145	26	100522145	LOC100522145	taurochenodeoxycholic 6 alpha-hydroxylase-like	ENSSSCP00000004062	-0.194357	-0.729991	4.42202	0	-0.0498116	-0.194602	4.27708	0	1	4.63939	4.584	4.33422	3.90516	4.41363	4.65574	-1.0819	-1.11827	-1.1947	-1.36649	-1.18861	-1.04183	4.08209	4.26548	4.5584	4.2426	4.25698	4.25694	-1.12368	-1.02356	-0.900586	-1.05437	-1.02934	-1.0505	10	#FDBF6F	liver
ENSSSCP00000004138	26	NA	NA	NA	ENSSSCP00000004138				0				0	0																									10	#FDBF6F	liver
LOC100524940	26	100524940	LOC100524940	cytochrome P450 2J2-like	ENSSSCP00000004139	0.681709	2.76165	5.26049	0	-0.141136	-0.561795	5.06826	0	1	4.35335	5.79221	4.61335	6.07966	5.39475	5.32962	-1.22326	-0.517487	-1.0599	-0.337285	-0.706304	-0.716246	4.24857	5.50601	5.66191	4.96089	5.3723	4.65989	-1.03905	-0.395367	-0.33238	-0.685319	-0.464153	-0.843276	10	#FDBF6F	liver
PTGS1	26	397541	PTGS1	prostaglandin-endoperoxide synthase 1 (prostaglandin G/H synthase and cyclooxygenase)	ENSSSCP00000005929	-0.100984	-0.357845	7.45113	0	0.0209729	0.0900054	8.11386	0	1	7.06702	7.9739	7.46395	7.13314	7.61253	7.45625	0.117872	0.56736	0.316731	0.161333	0.383911	0.311227	8.02922	8.06847	8.21244	8.05861	8.15701	8.15743	0.88268	0.902248	0.980913	0.906246	0.947003	0.955381	10	#FDBF6F	liver
ENSSSCP00000009106	26	NA	NA	NA	ENSSSCP00000009106				0				0	0																									10	#FDBF6F	liver
LOC100518620	26	100518620	LOC100518620	cytochrome P450 2U1	ENSSSCP00000009758	0.106196	0.467887	7.55345	0	-0.184222	-0.735034	7.43005	0	1	7.1887	7.74028	7.57207	7.63949	7.5175	7.66265	0.178009	0.451193	0.368948	0.400991	0.337197	0.410952	7.56789	7.41752	7.58106	7.40461	7.34351	7.26569	0.648185	0.572613	0.65581	0.570234	0.534761	0.49679	10	#FDBF6F	liver
PLA2G12B	26	100152597	PLA2G12B	phospholipase A2, group XIIB	ENSSSCP00000010971	0.693462	2.80849	8.24017	1	0.0264969	0.112216	2.87901	0	1	8.42798	7.40685	7.84548	8.8811	8.22122	8.65837	0.790477	0.285394	0.500982	0.988653	0.683135	0.892031	2.84426	2.97104	2.78199	2.60854	3.0211	3.04715	-1.75287	-1.67906	-1.81527	-1.89392	-1.65562	-1.67265	10	#FDBF6F	liver
ALOX5	26	100156205	ALOX5	arachidonate 5-lipoxygenase	ENSSSCP00000011093	-0.230798	-0.87523	6.89653	0	0.127966	0.520199	6.93556	0	1	7.1097	7.22021	6.70588	6.79594	6.70902	6.83844	0.138969	0.192584	-0.049357	0.00173438	-0.0602349	0.0127352	6.89867	6.8149	6.90116	6.76249	6.99042	7.24573	0.308015	0.267447	0.305725	0.240317	0.355832	0.486525	10	#FDBF6F	liver
CYP4F2	26	100113470	CYP4F2	cytochrome P450, family 4, subfamily F, polypeptide 2	ENSSSCP00000014715	0.568646	2.31102	6.99701	1	0.0893387	0.364888	5.21096	0	1	7.17771	6.34089	6.61947	7.25943	7.07731	7.50726	0.172578	-0.244657	-0.0910896	0.221107	0.12081	0.335876	5.70693	4.88877	4.90317	5.15984	5.04074	5.56631	-0.297755	-0.70793	-0.723061	-0.5831	-0.63217	-0.377139	10	#FDBF6F	liver
ALOX15	26	396971	ALOX15	arachidonate 15-lipoxygenase	ENSSSCP00000018988	0.00499884	0.0645582	3.82154	0	0.000826147	0.00900019	4.00542	0	1	3.74644	3.84598	3.86469	3.74338	4.03968	3.68904	-1.5232	-1.48525	-1.42145	-1.44306	-1.37243	-1.50889	4.28228	4.00182	3.73091	4.03097	4.0038	3.98272	-1.02192	-1.15708	-1.32666	-1.1631	-1.15764	-1.19152	10	#FDBF6F	liver
ALOX12	26	100620614	ALOX12	arachidonate 12-lipoxygenase	ENSSSCP00000018995	0.116458	0.508789	5.36239	0	0.0470177	0.194726	4.66256	0	1	5.17943	5.45495	5.2781	5.65504	5.30853	5.29827	-0.815001	-0.685194	-0.738871	-0.53826	-0.748691	-0.731392	4.65263	4.59624	4.66828	4.66876	4.62323	4.7662	-0.833667	-0.856069	-0.844007	-0.835409	-0.843745	-0.788603	10	#FDBF6F	liver
ENSSSCP00000019045	26	NA	NA	NA	ENSSSCP00000019045				0				0	0																									10	#FDBF6F	liver
ENSSSCP00000019047	26	NA	NA	NA	ENSSSCP00000019047				0				0	0																									10	#FDBF6F	liver
CYP2J34	26	100524750	CYP2J34	cytochrome P450, family 2, subfamily J, polypeptide 34	ENSSSCP00000020691	0.035176	0.184832	5.17604	0	-0.300773	-1.20366	4.9426	0	1	5.10444	5.48123	4.88968	5.28283	5.10438	5.19365	-0.852061	-0.672126	-0.926451	-0.71443	-0.849046	-0.781939	5.17208	5.00438	5.1025	5.01042	4.62488	4.74135	-0.569623	-0.649388	-0.620422	-0.659869	-0.842908	-0.801387	10	#FDBF6F	liver
ENSSSCP00000022475	26	NA	NA	NA	ENSSSCP00000022475				0				0	0																									10	#FDBF6F	liver
PLA2G16	26	100512584	PLA2G16	phospholipase A2, group XVI	ENSSSCP00000030657	0.144808	0.621781	7.47451	0	-0.177749	-0.70901	7.06785	0	1	7.54101	7.18233	7.48298	7.57018	7.45325	7.61731	0.352126	0.173748	0.325924	0.368188	0.305613	0.389045	6.94632	7.27641	7.24745	7.11931	7.23613	6.5815	0.332236	0.501154	0.484028	0.423647	0.480346	0.144935	10	#FDBF6F	liver
LOC100624700	26	100624700	LOC100624700	UDP-glucuronosyltransferase 2C1-like	ENSSSCP00000021633	0.464909	1.89757	9.06845	0	-0.399548	-1.60081	7.07255	0	1	9.3328	8.51794	8.65725	9.31959	9.13644	9.44669	1.23765	0.837882	0.893011	1.19619	1.13304	1.27291	7.1714	7.38128	7.26429	6.99759	6.88435	6.73639	0.446644	0.554261	0.492702	0.36111	0.302082	0.224592	10	#FDBF6F	liver
UGT2B31	26	100514063	UGT2B31	UDP-glucuronosyltransferase 2B31	ENSSSCP00000026558	0.882761	3.56296	10.6631	0	0.416801	1.68153	7.60901	0	1	11.0085	9.47612	10.1807	11.1129	10.6984	11.5023	2.06578	1.31434	1.62874	2.04499	1.90087	2.26605	7.40423	7.83579	6.96181	7.79478	8.29672	7.36073	0.564993	0.784421	0.336952	0.770696	1.0178	0.545667	10	#FDBF6F	liver
FADS2	26	444997	FADS2	fatty acid desaturase 2	ENSSSCP00000013903	-0.720458	-2.82681	7.95758	0	0.26755	1.08143	6.74613	0	1	8.66442	8.11081	8.17819	7.7646	7.70764	7.31981	0.907331	0.635437	0.661659	0.460205	0.430669	0.245308	6.7555	6.77512	6.30644	6.59962	7.03964	7.00046	0.23524	0.247305	-0.000503976	0.156638	0.380775	0.36039	10	#FDBF6F	liver
LOC100515394	26	100515394	LOC100515394	UDP-glucuronosyltransferase 2C1-like	ENSSSCP00000024125	0.296554	1.22658	8.44361	0	0.192227	0.778578	2.38225	0	1	9.64469	7.70824	7.53306	8.6472	8.26426	8.8642	1.39179	0.435261	0.350107	0.877945	0.704292	0.991477	2.23086	2.31219	2.31537	2.5941	2.44867	2.39232	-2.06467	-2.01269	-2.05554	-1.90134	-1.9457	-2.0094	10	#FDBF6F	liver
CYP1A1	26	403103	CYP1A1	cytochrome P450 1A1	ENSSSCP00000002085	0.327914	1.35156	9.75367	0	0.0674365	0.276825	6.15697	0	1	8.9025	9.53964	10.327	11.1832	9.92544	8.64423	1.02499	1.34592	1.69938	2.07826	1.5209	0.8852	6.58165	6.12996	5.65815	6.32756	6.47715	5.76736	0.146869	-0.0794007	-0.334312	0.0168574	0.0957324	-0.273743	10	#FDBF6F	liver
LOC100623255	26	100623255	LOC100623255	UDP-glucuronosyltransferase 2B31-like	ENSSSCP00000021512	0.874041	3.5282	9.88298	0	0.172547	0.69945	1.72545	0	1	10.0486	9.12801	9.16129	10.8035	9.50703	10.6494	1.5914	1.14124	1.13642	1.89855	1.31521	1.85402	1.64187	1.63825	1.63739	1.96287	1.79867	1.67361	-2.36406	-2.35397	-2.40463	-2.22566	-2.27509	-2.37901	10	#FDBF6F	liver
ENPP1	27	100037271	ENPP1	ectonucleotide pyrophosphatase/phosphodiesterase 1	ENSSSCP00000004526	-0.843085	-3.31555	9.81149	0	-0.220576	-0.881206	8.90498	0	1	10.232	10.6717	9.79547	9.4772	9.26971	9.42294	1.68203	1.90883	1.44269	1.27079	1.19855	1.26143	8.95386	9.0028	9.08915	8.84233	8.81616	8.7256	1.35268	1.37539	1.43234	1.30891	1.28103	1.24757	12	#FDC086	liver
FLAD1	27	100153896	FLAD1	flavin adenine dinucleotide synthetase 1	ENSSSCP00000006967	0.299271	1.23741	8.08005	0	-0.101913	-0.404092	6.64683	0	1	8.44335	7.66302	7.68489	8.16327	8.23086	8.29494	0.798075	0.412772	0.423432	0.648899	0.687875	0.71644	6.77899	6.67209	6.64227	6.33998	6.58227	6.86536	0.247178	0.195131	0.172419	0.0232412	0.149005	0.290913	12	#FDC086	liver
BLVRB	27	100625219	BLVRB	biliverdin reductase B	ENSSSCP00000026357	0.645352	2.61674	9.91889	1	0.0556981	0.229627	8.16327	0	1	9.65825	9.41216	9.71823	10.3197	10.2556	10.1494	1.3985	1.28254	1.40539	1.66953	1.68322	1.61242	7.77251	8.2721	8.36166	8.10602	8.38973	8.07762	0.752193	1.00537	1.05774	0.930604	1.06493	0.914333	12	#FDC086	liver
ACP6	27	100156584	ACP6	acid phosphatase 6, lysophosphatidic	ENSSSCP00000007141	0.568831	2.31176	7.67566	1	0.0168338	0.0733631	7.61154	0	1	7.69794	7.1434	7.33239	8.14819	7.85908	7.87296	0.429686	0.154392	0.253199	0.641764	0.505111	0.512561	7.36255	7.63787	7.80895	7.56369	7.6109	7.68528	0.543807	0.684192	0.773153	0.651962	0.670265	0.712568	12	#FDC086	liver
PLG	28	733660	PLG	plasminogen	ENSSSCP00000004364	0.45834	1.87139	11.133	0	-0.0114805	-0.0404819	3.97617	0	1	11.4864	10.6457	10.5795	11.4558	11.287	11.3438	2.30199	1.89592	1.82132	2.20728	2.19023	2.18948	3.92144	3.90021	4.12408	3.98148	3.8468	4.08301	-1.20533	-1.20853	-1.12422	-1.18852	-1.2372	-1.13994	14	#FF7F00	liver
PLAT	28	397121	PLAT	plasminogen activator, tissue	ENSSSCP00000007494	-0.639791	-2.50531	7.47666	0	-0.587311	-2.35576	6.37021	0	1	7.1903	8.09156	8.10781	7.16956	7.28066	7.02009	0.178802	0.625868	0.62767	0.178571	0.22077	0.100498	6.88594	6.38715	6.71851	6.16175	5.8062	6.26172	0.301543	0.0508359	0.211676	-0.068332	-0.244273	-0.0195168	14	#FF7F00	liver
HRG	28	100152095	HRG	histidine-rich glycoprotein	ENSSSCP00000012572	0.74735	3.02326	11.1749	1	0.325926	1.31615	2.76612	0	1	11.1496	10.3135	10.9405	12.0321	11.5445	11.0691	2.13552	1.73074	1.99563	2.48002	2.31678	2.05676	2.66504	2.59647	2.54797	3.12065	2.89203	2.77458	-1.84397	-1.86874	-1.93577	-1.63081	-1.72103	-1.81282	14	#FF7F00	liver
TPM2	29	396693	TPM2	tropomyosin 2 (beta)	ENSSSCP00000005709	-0.767454	-3.01412	8.40541	0	0.372749	1.50441	8.78338	0	1	8.49269	9.10456	8.77017	8.10992	8.42959	7.52556	0.822462	1.12958	0.947543	0.623647	0.785565	0.344715	8.83589	8.51388	8.44124	9.01685	8.84158	9.05083	1.29272	1.1278	1.09872	1.39858	1.29391	1.41482	15	#FFED6F	liver
ACTG2,ACTA2	29	100520667,733615	ACTG2,ACTA2	actin, gamma 2, smooth muscle, enteric,actin, alpha 2, smooth muscle, aorta	ENSSSCP00000011135	-0.720503	-2.82699	10.2606	0	0.0863427	0.352842	10.9282	0	1	10.6277	10.7568	10.4781	9.81285	10.1067	9.78162	1.87761	1.95118	1.77236	1.42966	1.61	1.43473	11.2603	10.7565	10.6384	10.941	10.8728	11.1003	2.52505	2.26343	2.23004	2.38719	2.32325	2.46877	15	#FFED6F	liver
TPM4	29	397608	TPM4	tropomyosin 4	ENSSSCP00000014722	-0.346815	-1.33763	10.821	0	0.0209439	0.0898891	10.5869	0	1	10.8924	11.0483	11.0425	10.7413	10.8616	10.3398	2.00845	2.09612	2.0449	1.86912	1.9811	1.70443	10.6763	10.5727	10.4803	10.6924	10.4939	10.6059	2.22823	2.17036	2.14867	2.25944	2.13123	2.21453	15	#FFED6F	liver
LOC396711	29	396711	LOC396711	myosin-3	ENSSSCP00000019082	0.0473344	0.23329	5.53691	0	0.218361	0.883655	4.48478	0	1	5.5482	5.50225	5.48929	5.59349	5.60776	5.4805	-0.632745	-0.661674	-0.636882	-0.567392	-0.601596	-0.643352	4.3376	4.22286	4.56634	4.48044	4.44938	4.85206	-0.993798	-1.04514	-0.896493	-0.932168	-0.93184	-0.744448	15	#FFED6F	liver
ENSSSCP00000030238	29	NA	NA	NA	ENSSSCP00000030238				0				0	0																									15	#FFED6F	liver
DSTN	29	445516	DSTN	destrin (actin depolymerizing factor)	ENSSSCP00000007548	-0.2475	-0.941796	10.2257	0	-0.0863021	-0.341322	10.8577	0	1	10.4891	10.3996	10.1598	9.80634	10.2942	10.2054	1.80911	1.77353	1.61861	1.42657	1.70218	1.63946	10.7749	11.0443	10.8834	10.9889	10.8932	10.5616	2.27831	2.40918	2.35621	2.41177	2.33358	2.19173	15	#FFED6F	liver
ENSSSCP00000008854	29	NA	NA	NA	ENSSSCP00000008854				0				0	0																									15	#FFED6F	liver
CORO1B	29	100511677	CORO1B	coronin, actin binding protein, 1B	ENSSSCP00000013737	-0.534712	-2.08651	7.81349	0	0.0284569	0.120097	7.32611	0	1	8.02036	8.34803	7.87414	7.36629	7.60136	7.67074	0.589027	0.753395	0.514826	0.271686	0.37842	0.414861	7.36703	7.19657	7.37203	7.348	7.25528	7.41773	0.546083	0.460725	0.548179	0.541147	0.49005	0.574977	15	#FFED6F	liver
DBNL	29	100524413	DBNL	drebrin-like	ENSSSCP00000017711	-0.123691	-0.448346	8.6598	0	0.0502979	0.207914	7.7847	0	1	8.36937	8.91513	8.88043	8.60048	8.64789	8.5455	0.761515	1.03539	1.00079	0.855833	0.892875	0.837499	7.86365	7.78352	7.63147	7.77646	7.90226	7.75082	0.798522	0.757951	0.681766	0.761282	0.817912	0.746272	15	#FFED6F	liver
MYH2	29	397256	MYH2	myosin, heavy chain 2, skeletal muscle, adult	ENSSSCP00000019078	0.0715586	0.329838	4.35828	0	0.112156	0.456629	3.54092	0	1	4.38913	4.18168	4.3967	4.2116	5.15618	3.8144	-1.20558	-1.31833	-1.16452	-1.22145	-0.823581	-1.44832	3.58325	3.61765	3.25361	3.72111	3.69022	3.37965	-1.37724	-1.35162	-1.57243	-1.3223	-1.31655	-1.50166	15	#FFED6F	liver
MYL9	29	100157760	MYL9	myosin, light chain 9, regulatory	ENSSSCP00000026757	-0.274926	-1.05111	9.05171	0	-0.14876	-0.592451	9.24641	0	1	8.80626	9.53256	9.22871	8.72917	9.1957	8.81789	0.977431	1.3424	1.16898	0.916743	1.16217	0.969102	9.3873	9.25262	9.32246	8.91215	9.13519	9.46876	1.573	1.50189	1.55247	1.34478	1.4427	1.62975	15	#FFED6F	liver
CFL2	29	497233	CFL2	cofilin 2 (muscle)	ENSSSCP00000002141	0.0308816	0.167716	9.73389	0	-0.164316	-0.654997	9.11211	0	1	9.64118	9.63895	9.87523	9.94254	9.72991	9.57556	1.39006	1.39531	1.4812	1.49104	1.42478	1.33517	9.43246	9.23459	8.91574	9.24973	9.01469	8.82543	1.59596	1.49276	1.34305	1.51823	1.38164	1.29891	15	#FFED6F	liver
ENSSSCP00000030314	29	NA	NA	NA	ENSSSCP00000030314				0				0	0																									15	#FFED6F	liver

## Sheet: Cluster1
	Term	Pvalue	Count	Size		Term	Pvalue	Count	Size		Term	Pvalue	Count	Size		Term	Pvalue	Count	Size
BP.1	alpha-amino acid metabolic process	5.52427e-08	5	8	MF.1	gamma-glutamyltransferase activity	0.000501134	2	2	CC.1	glutamate-cysteine ligase complex	0.000297601	2	2	KEGG.1	Glutathione metabolism	2.24785e-09	5	5
BP.2	sulfur amino acid metabolic process	1.0032e-07	4	4	MF.2	glutamate-cysteine ligase activity	0.000501134	2	2	CC.2	cytosol	0.00737436	3	25	KEGG.2	Metabolic pathways	1.41966e-05	7	55
BP.3	cysteine metabolic process	1.0032e-07	4	4	MF.3	exopeptidase activity	0.000501134	2	2	CC.3	cytoplasmic part	0.0147851	5	103	KEGG.3	Taurine and hypotaurine metabolism	0.000119431	3	5
BP.4	glutamate metabolic process	1.0032e-07	4	4	MF.4	transferase activity, transferring amino-acyl groups	0.000501134	2	2	CC.4	endoplasmic reticulum-Golgi intermediate compartment	0.0188679	1	1	KEGG.4	Cysteine and methionine metabolism	0.000628536	2	2
BP.5	glutathione metabolic process	1.0032e-07	4	4	MF.5	acid-amino acid ligase activity	0.000501134	2	2						KEGG.5	Cyanoamino acid metabolism	0.000628536	2	2
BP.6	serine family amino acid metabolic process	1.0032e-07	4	4	MF.6	ligase activity, forming carbon-nitrogen bonds	0.001486	2	3						KEGG.6	Arachidonic acid metabolism	0.020644	2	9
BP.7	dicarboxylic acid metabolic process	1.0032e-07	4	4	MF.7	catalytic activity	0.00656881	7	143						KEGG.7	Tyrosine metabolism	0.027027	1	1
BP.8	cellular amino acid metabolic process	2.45802e-07	5	10	MF.8	transferase activity, transferring acyl groups	0.0130825	2	8						KEGG.8	Phenylalanine metabolism	0.027027	1	1
BP.9	sulfur compound metabolic process	2.45802e-07	5	10	MF.9	ligase activity	0.0130825	2	8						KEGG.9	Phenylalanine, tyrosine and tryptophan biosynthesis	0.027027	1	1
BP.10	cellular modified amino acid metabolic process	4.9759e-07	4	5	MF.10	cofactor binding	0.0130825	2	8						KEGG.10	Renin-angiotensin system	0.027027	1	1
BP.11	glutamine family amino acid metabolic process	4.9759e-07	4	5	MF.11	virus receptor activity	0.0241379	1	1
BP.12	organonitrogen compound metabolic process	7.25627e-07	7	43	MF.12	L-aspartate:2-oxoglutarate aminotransferase activity	0.0241379	1	1
BP.13	peptide metabolic process	7.63804e-07	5	12	MF.13	aminopeptidase activity	0.0241379	1	1
BP.14	cellular amide metabolic process	1.23413e-06	5	13	MF.14	phosphatidylserine decarboxylase activity	0.0241379	1	1
BP.15	glutathione biosynthetic process	7.54912e-06	3	3	MF.15	metalloexopeptidase activity	0.0241379	1	1
BP.16	nonribosomal peptide biosynthetic process	7.54912e-06	3	3	MF.16	omega peptidase activity	0.0241379	1	1
BP.17	cellular modified amino acid biosynthetic process	7.54912e-06	3	3	MF.17	transaminase activity	0.0241379	1	1
BP.18	sulfur compound biosynthetic process	7.39924e-05	3	5	MF.18	glutamate binding	0.0241379	1	1
BP.19	organonitrogen compound catabolic process	7.39924e-05	3	5	MF.19	transferase activity, transferring nitrogenous groups	0.0241379	1	1
BP.20	carboxylic acid metabolic process	0.000202378	5	33	MF.20	cysteine dioxygenase activity	0.0241379	1	1
BP.21	oxoacid metabolic process	0.000315668	5	36	MF.21	glutathione hydrolase activity	0.0241379	1	1
BP.22	organic acid metabolic process	0.00036277	5	37	MF.22	ADP binding	0.0241379	1	1
BP.23	peptide catabolic process	0.000455967	2	2	MF.23	L-cysteine:2-oxoglutarate aminotransferase activity	0.0241379	1	1
BP.24	peptide biosynthetic process	0.000844195	3	10	MF.24	metalloaminopeptidase activity	0.0241379	1	1
BP.25	organonitrogen compound biosynthetic process	0.000904321	4	24	MF.25	L-phenylalanine aminotransferase activity	0.0241379	1	1
BP.26	amide biosynthetic process	0.00114904	3	11	MF.26	L-phenylalanine:2-oxoglutarate aminotransferase activity	0.0241379	1	1
BP.27	nitrogen compound metabolic process	0.00126141	7	119	MF.27	peptidase activity, acting on L-amino acid peptides	0.0343655	2	13
BP.28	regulation of membrane depolarization	0.0013528	2	3	MF.28	peptidase activity	0.0396235	2	14
BP.29	cellular amino acid biosynthetic process	0.0013528	2	3	MF.29	amino acid binding	0.0477747	1	2
BP.30	mitochondrial depolarization	0.0013528	2	3	MF.30	amide binding	0.0477747	1	2
BP.31	membrane depolarization	0.0013528	2	3	MF.31	peptide binding	0.0477747	1	2
BP.32	regulation of mitochondrial depolarization	0.0013528	2	3
BP.33	alpha-amino acid biosynthetic process	0.0013528	2	3
BP.34	apoptotic mitochondrial changes	0.00267571	2	4
BP.35	regulation of mitochondrial membrane potential	0.00267571	2	4
BP.36	vascular process in circulatory system	0.00441018	2	5
BP.37	regulation of tube size	0.00441018	2	5
BP.38	regulation of blood vessel size	0.00441018	2	5
BP.39	cellular catabolic process	0.00502786	4	37
BP.40	organic substance catabolic process	0.00615306	4	39
BP.41	small molecule metabolic process	0.00618013	5	66
BP.42	mitochondrion organization	0.00654203	2	6
BP.43	regulation of membrane potential	0.00654203	2	6
BP.44	ion homeostasis	0.00723858	3	20
BP.45	organic acid biosynthetic process	0.00905731	2	7
BP.46	carboxylic acid biosynthetic process	0.00905731	2	7
BP.47	catabolic process	0.0114747	4	46
BP.48	blood circulation	0.015184	2	9
BP.49	regulation of ion homeostasis	0.015184	2	9
BP.50	negative regulation of extrinsic apoptotic signaling pathway	0.015184	2	9
BP.51	circulatory system process	0.0187689	2	10
BP.52	response to oxidative stress	0.0187689	2	10
BP.53	regulation of extrinsic apoptotic signaling pathway	0.0226844	2	11
BP.54	sulfur amino acid biosynthetic process	0.0230263	1	1
BP.55	2-oxoglutarate metabolic process	0.0230263	1	1
BP.56	fumarate metabolic process	0.0230263	1	1
BP.57	oxaloacetate metabolic process	0.0230263	1	1
BP.58	glycerol biosynthetic process	0.0230263	1	1
BP.59	aspartate metabolic process	0.0230263	1	1
BP.60	aspartate biosynthetic process	0.0230263	1	1
BP.61	aspartate catabolic process	0.0230263	1	1
BP.62	glutamate catabolic process	0.0230263	1	1
BP.63	glutathione catabolic process	0.0230263	1	1
BP.64	water-soluble vitamin metabolic process	0.0230263	1	1
BP.65	cellular amino acid catabolic process	0.0230263	1	1
BP.66	glutamine family amino acid catabolic process	0.0230263	1	1
BP.67	aspartate family amino acid catabolic process	0.0230263	1	1
BP.68	serine family amino acid biosynthetic process	0.0230263	1	1
BP.69	cysteine biosynthetic process	0.0230263	1	1
BP.70	alditol biosynthetic process	0.0230263	1	1
BP.71	glutamate catabolic process to aspartate	0.0230263	1	1
BP.72	glutamate catabolic process to 2-oxoglutarate	0.0230263	1	1
BP.73	L-ascorbic acid metabolic process	0.0230263	1	1
BP.74	regulation of glutamate-cysteine ligase activity	0.0230263	1	1
BP.75	positive regulation of glutamate-cysteine ligase activity	0.0230263	1	1
BP.76	cellular modified amino acid catabolic process	0.0230263	1	1
BP.77	dicarboxylic acid catabolic process	0.0230263	1	1
BP.78	dicarboxylic acid biosynthetic process	0.0230263	1	1
BP.79	cell redox homeostasis	0.0230263	1	1
BP.80	polyol biosynthetic process	0.0230263	1	1
BP.81	L-cysteine metabolic process	0.0230263	1	1
BP.82	response to arsenic-containing substance	0.0230263	1	1
BP.83	fatty acid homeostasis	0.0230263	1	1
BP.84	alpha-amino acid catabolic process	0.0230263	1	1
BP.85	regulation of anatomical structure size	0.026918	2	12
BP.86	negative regulation of apoptotic signaling pathway	0.026918	2	12
BP.87	proteolysis	0.0277735	3	32
BP.88	small molecule biosynthetic process	0.0314574	2	13
BP.89	cellular metabolic process	0.0357124	7	190
BP.90	chemical homeostasis	0.0383139	3	36
BP.91	extrinsic apoptotic signaling pathway	0.0414057	2	15
BP.92	glycerol metabolic process	0.0455967	1	2
BP.93	aspartate family amino acid metabolic process	0.0455967	1	2
BP.94	aspartate family amino acid biosynthetic process	0.0455967	1	2
BP.95	alditol metabolic process	0.0455967	1	2
BP.96	sulfur compound catabolic process	0.0455967	1	2
BP.97	anion homeostasis	0.0455967	1	2

## Sheet: Cluster2
	Term	Pvalue	Count	Size		Term	Pvalue	Count	Size		Term	Pvalue	Count	Size		Term	Pvalue	Count	Size
BP.1	detection of biotic stimulus	0.000217127	2	2	MF.1	signaling pattern recognition receptor activity	0.00689655	1	1	CC.1	integral component of membrane	0.00963633	4	71	KEGG.1	Phagosome	1.80149e-06	4	11
BP.2	detection of bacterium	0.000217127	2	2	MF.2	pattern recognition receptor activity	0.00689655	1	1	CC.2	intrinsic component of membrane	0.0107283	4	73	KEGG.2	Toll-like receptor signaling pathway	0.00203238	3	22
BP.3	detection of molecule of bacterial origin	0.000217127	2	2	MF.3	triacyl lipopeptide binding	0.00689655	1	1	CC.3	Toll-like receptor 1-Toll-like receptor 2 protein complex	0.0157233	1	1	KEGG.3	Malaria	0.0153409	2	14
BP.4	response to bacterial lipoprotein	0.000217127	2	2	MF.4	diacyl lipopeptide binding	0.00689655	1	1	CC.4	Toll-like receptor 2-Toll-like receptor 6 protein complex	0.0157233	1	1	KEGG.4	Amoebiasis	0.0252453	2	18
BP.5	detection of bacterial lipoprotein	0.000217127	2	2	MF.5	peptidoglycan binding	0.00689655	1	1	CC.5	membrane	0.0274852	5	156	KEGG.5	Hematopoietic cell lineage	0.0406291	2	23
BP.6	detection of diacyl bacterial lipopeptide	0.000217127	2	2	MF.6	lipoteichoic acid binding	0.00689655	1	1
BP.7	response to bacterial lipopeptide	0.000217127	2	2	MF.7	lipopeptide binding	0.00689655	1	1
BP.8	detection of bacterial lipopeptide	0.000217127	2	2	MF.8	transmembrane signaling receptor activity	0.00968858	2	29
BP.9	response to diacyl bacterial lipopeptide	0.000217127	2	2	MF.9	amide binding	0.0137692	1	2
BP.10	detection of other organism	0.000217127	2	2	MF.10	peptide binding	0.0137692	1	2
BP.11	detection of external biotic stimulus	0.000217127	2	2	MF.11	signaling receptor activity	0.026918	2	48
BP.12	detection of chemical stimulus	0.000647067	2	3	MF.12	receptor activity	0.0341487	2	54
BP.13	MyD88-dependent toll-like receptor signaling pathway	0.00212835	2	5	MF.13	signal transducer activity	0.0466054	2	63
BP.14	detection of stimulus	0.00212835	2	5
BP.15	positive regulation of interleukin-6 production	0.00317127	2	6
BP.16	pattern recognition receptor signaling pathway	0.00441018	2	7
BP.17	toll-like receptor signaling pathway	0.00441018	2	7
BP.18	innate immune response-activating signal transduction	0.00441018	2	7
BP.19	cytokine secretion	0.00441018	2	7
BP.20	regulation of cytokine secretion	0.00441018	2	7
BP.21	activation of innate immune response	0.00584098	2	8
BP.22	interleukin-6 production	0.00584098	2	8
BP.23	regulation of interleukin-6 production	0.00584098	2	8
BP.24	positive regulation of cytokine biosynthetic process	0.00584098	2	8
BP.25	regulation of cytokine biosynthetic process	0.00745961	2	9
BP.26	innate immune response	0.0100767	3	33
BP.27	positive regulation of innate immune response	0.0112443	2	11
BP.28	immune response-activating signal transduction	0.0134025	2	12
BP.29	immune response-regulating signaling pathway	0.0134025	2	12
BP.30	cytokine biosynthetic process	0.0134025	2	12
BP.31	cytokine metabolic process	0.0134025	2	12
BP.32	regulation of innate immune response	0.0157327	2	13
BP.33	innate immune response activating cell surface receptor signaling pathway	0.0164474	1	1
BP.34	response to molecule of fungal origin	0.0164474	1	1
BP.35	cell surface pattern recognition receptor signaling pathway	0.0164474	1	1
BP.36	response to fungus	0.0164474	1	1
BP.37	drug transport	0.0164474	1	1
BP.38	response to peptidoglycan	0.0164474	1	1
BP.39	toll-like receptor 2 signaling pathway	0.0164474	1	1
BP.40	toll-like receptor 6 signaling pathway	0.0164474	1	1
BP.41	detection of triacyl bacterial lipopeptide	0.0164474	1	1
BP.42	antibiotic transport	0.0164474	1	1
BP.43	chloramphenicol transport	0.0164474	1	1
BP.44	modulation by symbiont of host defense response	0.0164474	1	1
BP.45	induction by symbiont of defense-related host nitric oxide production	0.0164474	1	1
BP.46	modulation by symbiont of defense-related host nitric oxide production	0.0164474	1	1
BP.47	response to defenses of other organism involved in symbiotic interaction	0.0164474	1	1
BP.48	response to host defenses	0.0164474	1	1
BP.49	induction by organism of defense response of other organism involved in symbiotic interaction	0.0164474	1	1
BP.50	modulation by organism of defense response of other organism involved in symbiotic interaction	0.0164474	1	1
BP.51	induction by organism of defense-related nitric oxide production in other organism involved in symbiotic interaction	0.0164474	1	1
BP.52	modulation by organism of defense-related nitric oxide production in other organism involved in symbiotic interaction	0.0164474	1	1
BP.53	positive regulation by organism of defense-related nitric oxide production in other organism involved in symbiotic interaction	0.0164474	1	1
BP.54	positive regulation by symbiont of defense-related host nitric oxide production	0.0164474	1	1
BP.55	positive regulation by symbiont of host defense response	0.0164474	1	1
BP.56	positive regulation by organism of defense response of other organism involved in symbiotic interaction	0.0164474	1	1
BP.57	response to defense-related nitric oxide production by other organism involved in symbiotic interaction	0.0164474	1	1
BP.58	modulation by organism of immune response of other organism involved in symbiotic interaction	0.0164474	1	1
BP.59	modulation by symbiont of host immune response	0.0164474	1	1
BP.60	positive regulation by organism of immune response of other organism involved in symbiotic interaction	0.0164474	1	1
BP.61	positive regulation by symbiont of host immune response	0.0164474	1	1
BP.62	induction by organism of immune response of other organism involved in symbiotic interaction	0.0164474	1	1
BP.63	induction by symbiont of host immune response	0.0164474	1	1
BP.64	response to immune response of other organism involved in symbiotic interaction	0.0164474	1	1
BP.65	response to defense-related host nitric oxide production	0.0164474	1	1
BP.66	response to host immune response	0.0164474	1	1
BP.67	positive regulation of macrophage cytokine production	0.0164474	1	1
BP.68	response to lipoteichoic acid	0.0164474	1	1
BP.69	cellular response to bacterial lipoprotein	0.0164474	1	1
BP.70	cellular response to bacterial lipopeptide	0.0164474	1	1
BP.71	cellular response to lipoteichoic acid	0.0164474	1	1
BP.72	cellular response to peptidoglycan	0.0164474	1	1
BP.73	response to triacyl bacterial lipopeptide	0.0164474	1	1
BP.74	cellular response to diacyl bacterial lipopeptide	0.0164474	1	1
BP.75	cellular response to triacyl bacterial lipopeptide	0.0164474	1	1
BP.76	response to host	0.0164474	1	1
BP.77	toxin transport	0.0164474	1	1
BP.78	inflammatory response	0.0175694	3	40
BP.79	positive regulation of defense response	0.0208937	2	15
BP.80	response to molecule of bacterial origin	0.0298303	2	18
BP.81	dendritic cell cytokine production	0.0326776	1	2
BP.82	regulation of dendritic cell cytokine production	0.0326776	1	2
BP.83	I-kappaB phosphorylation	0.0326776	1	2
BP.84	macrophage cytokine production	0.0326776	1	2
BP.85	regulation of macrophage cytokine production	0.0326776	1	2
BP.86	positive regulation of Wnt signaling pathway	0.0326776	1	2
BP.87	interleukin-10 production	0.0326776	1	2
BP.88	negative regulation of interleukin-17 production	0.0326776	1	2
BP.89	positive regulation of tumor necrosis factor biosynthetic process	0.0326776	1	2
BP.90	modification by symbiont of host morphology or physiology	0.0326776	1	2
BP.91	positive regulation of interleukin-6 biosynthetic process	0.0326776	1	2
BP.92	positive regulation of myeloid leukocyte cytokine production involved in immune response	0.0326776	1	2
BP.93	activation of immune response	0.0331131	2	19
BP.94	regulation of protein secretion	0.0331131	2	19
BP.95	protein secretion	0.0365418	2	20
BP.96	response to bacterium	0.0365418	2	20
BP.97	positive regulation of cytokine production	0.0401128	2	21
BP.98	cytokine secretion involved in immune response	0.0486929	1	3
BP.99	positive regulation of cytokine production involved in immune response	0.0486929	1	3
BP.100	interleukin-8 production	0.0486929	1	3
BP.101	regulation of interleukin-8 production	0.0486929	1	3
BP.102	negative regulation of interleukin-12 production	0.0486929	1	3
BP.103	positive regulation of interleukin-8 production	0.0486929	1	3
BP.104	positive regulation of toll-like receptor signaling pathway	0.0486929	1	3
BP.105	T-helper 1 type immune response	0.0486929	1	3
BP.106	interleukin-6 biosynthetic process	0.0486929	1	3
BP.107	tumor necrosis factor biosynthetic process	0.0486929	1	3
BP.108	regulation of tumor necrosis factor biosynthetic process	0.0486929	1	3
BP.109	regulation of interleukin-6 biosynthetic process	0.0486929	1	3
BP.110	regulation of nitric oxide biosynthetic process	0.0486929	1	3
BP.111	positive regulation of nitric oxide biosynthetic process	0.0486929	1	3
BP.112	defense response to Gram-positive bacterium	0.0486929	1	3
BP.113	interaction with host	0.0486929	1	3
BP.114	myeloid leukocyte cytokine production	0.0486929	1	3
BP.115	regulation of reactive oxygen species biosynthetic process	0.0486929	1	3
BP.116	positive regulation of reactive oxygen species biosynthetic process	0.0486929	1	3
BP.117	positive regulation of nitric oxide metabolic process	0.0486929	1	3

## Sheet: Cluster3
	Term	Pvalue	Count	Size		Term	Pvalue	Count	Size		Term	Pvalue	Count	Size		Term	Pvalue	Count	Size
BP.1	ATP metabolic process	1.59171e-08	5	8	MF.1	cation transmembrane transporter activity	1.10998e-17	10	10	CC.1	mitochondrial inner membrane	1.31482e-20	13	16	KEGG.1	Oxidative phosphorylation	1.4072e-19	11	11
BP.2	purine nucleoside monophosphate metabolic process	3.57128e-08	5	9	MF.2	monovalent inorganic cation transmembrane transporter activity	1.10998e-17	10	10	CC.2	organelle inner membrane	1.31482e-20	13	16	KEGG.2	Parkinson's disease	3.84024e-16	10	11
BP.3	purine nucleoside triphosphate metabolic process	3.57128e-08	5	9	MF.3	hydrogen ion transmembrane transporter activity	1.10998e-17	10	10	CC.3	mitochondrial envelope	6.37028e-19	13	19	KEGG.3	Alzheimer's disease	9.91146e-15	10	13
BP.4	ribonucleoside monophosphate metabolic process	3.57128e-08	5	9	MF.4	inorganic cation transmembrane transporter activity	1.10998e-17	10	10	CC.4	mitochondrial membrane	6.37028e-19	13	19	KEGG.4	Huntington's disease	1.03302e-13	10	15
BP.5	purine ribonucleoside monophosphate metabolic process	3.57128e-08	5	9	MF.5	ion transmembrane transporter activity	1.21701e-16	10	11	CC.5	mitochondrial part	1.82008e-18	13	20	KEGG.5	Cardiac muscle contraction	3.26303e-12	8	9
BP.6	ribonucleoside triphosphate metabolic process	3.57128e-08	5	9	MF.6	transmembrane transporter activity	1.09666e-14	10	14	CC.6	organelle envelope	4.77771e-18	13	21	KEGG.6	Metabolic pathways	1.68376e-08	11	55
BP.7	purine ribonucleoside triphosphate metabolic process	3.57128e-08	5	9	MF.7	substrate-specific transmembrane transporter activity	1.09666e-14	10	14	CC.7	envelope	4.77771e-18	13	21
BP.8	nucleoside metabolic process	7.12242e-08	5	10	MF.8	substrate-specific transporter activity	1.09666e-14	10	14	CC.8	mitochondrion	4.84258e-15	13	31
BP.9	ribonucleoside metabolic process	7.12242e-08	5	10	MF.9	transporter activity	3.27915e-14	10	15	CC.9	organelle membrane	1.90705e-13	13	39
BP.10	nucleoside monophosphate metabolic process	7.12242e-08	5	10	MF.10	electron carrier activity	1.03716e-11	7	7	CC.10	mitochondrial membrane part	1.25283e-09	6	6
BP.11	purine nucleoside metabolic process	7.12242e-08	5	10	MF.11	cytochrome-c oxidase activity	5.89106e-10	6	6	CC.11	mitochondrial protein complex	1.25283e-09	6	6
BP.12	purine ribonucleoside metabolic process	7.12242e-08	5	10	MF.12	heme-copper terminal oxidase activity	5.89106e-10	6	6	CC.12	inner mitochondrial membrane protein complex	1.25283e-09	6	6
BP.13	glycosyl compound metabolic process	7.12242e-08	5	10	MF.13	oxidoreductase activity, acting on a heme group of donors	5.89106e-10	6	6	CC.13	respiratory chain	4.90169e-08	5	5
BP.14	nucleoside triphosphate metabolic process	1.30209e-07	5	11	MF.14	oxidoreductase activity, acting on a heme group of donors, oxygen as acceptor	5.89106e-10	6	6	CC.14	intracellular organelle part	9.47681e-08	13	96
BP.15	purine ribonucleotide metabolic process	5.59439e-07	5	14	MF.15	oxidoreductase activity	9.49878e-09	9	28	CC.15	organelle part	1.26172e-07	13	98
BP.16	ribonucleotide metabolic process	5.59439e-07	5	14	MF.16	ubiquinol-cytochrome-c reductase activity	0.00131249	2	2	CC.16	cytoplasmic part	2.51318e-07	13	103
BP.17	ribose phosphate metabolic process	5.59439e-07	5	14	MF.17	oxidoreductase activity, acting on diphenols and related substances as donors	0.00131249	2	2	CC.17	mitochondrial respiratory chain	1.71015e-06	4	4
BP.18	purine nucleotide metabolic process	8.3676e-07	5	15	MF.18	oxidoreductase activity, acting on diphenols and related substances as donors, cytochrome as acceptor	0.00131249	2	2	CC.18	cytochrome complex	1.71015e-06	4	4
BP.19	purine-containing compound metabolic process	8.3676e-07	5	15	MF.19	catalytic activity	0.00450404	10	143	CC.19	respiratory chain complex	1.71015e-06	4	4
BP.20	oxidative phosphorylation	4.31378e-06	3	3	MF.20	NADH dehydrogenase activity	0.037931	1	1	CC.20	cytoplasm	4.70218e-05	13	151
BP.21	hydrogen transport	4.31378e-06	3	3	MF.21	NADH dehydrogenase (ubiquinone) activity	0.037931	1	1	CC.21	mitochondrial respiratory chain complex IV	5.38696e-05	3	3
BP.22	proton transport	4.31378e-06	3	3	MF.22	oxidoreductase activity, acting on NAD(P)H, quinone or similar compound as acceptor	0.037931	1	1	CC.22	respiratory chain complex IV	5.38696e-05	3	3
BP.23	electron transport chain	4.31378e-06	3	3	MF.23	cation-transporting ATPase activity	0.037931	1	1	CC.23	membrane	7.30845e-05	13	156
BP.24	respiratory electron transport chain	4.31378e-06	3	3	MF.24	ATPase activity, coupled to transmembrane movement of ions	0.037931	1	1	CC.24	intracellular membrane-bounded organelle	9.45574e-05	13	159
BP.25	ATP synthesis coupled electron transport	4.31378e-06	3	3	MF.25	ATPase activity, coupled to transmembrane movement of ions, rotational mechanism	0.037931	1	1	CC.25	intracellular organelle	0.00023329	13	170
BP.26	mitochondrial ATP synthesis coupled electron transport	4.31378e-06	3	3	MF.26	proton-transporting ATP synthase activity, rotational mechanism	0.037931	1	1	CC.26	membrane-bounded organelle	0.000503768	13	180
BP.27	hydrogen ion transmembrane transport	4.31378e-06	3	3	MF.27	NADH dehydrogenase (quinone) activity	0.037931	1	1	CC.27	membrane protein complex	0.000807602	6	33
BP.28	nucleotide metabolic process	5.57254e-06	5	21						CC.28	organelle	0.000970689	13	189
BP.29	nucleoside phosphate metabolic process	1.15378e-05	5	24						CC.29	mitochondrial proton-transporting ATP synthase complex	0.00154753	2	2
BP.30	nucleobase-containing small molecule metabolic process	1.15378e-05	5	24						CC.30	proton-transporting two-sector ATPase complex	0.00154753	2	2
BP.31	cellular respiration	1.71261e-05	3	4						CC.31	proton-transporting ATP synthase complex	0.00154753	2	2
BP.32	cation transmembrane transport	1.71261e-05	3	4						CC.32	intracellular part	0.0015816	13	196
BP.33	inorganic cation transmembrane transport	1.71261e-05	3	4						CC.33	myelin sheath	0.00453484	2	3
BP.34	carbohydrate derivative metabolic process	2.63642e-05	5	28						CC.34	intracellular	0.00513223	13	214
BP.35	inorganic ion transmembrane transport	4.24946e-05	3	5						CC.35	cell part	0.0329956	13	246
BP.36	organophosphate metabolic process	6.27189e-05	5	33						CC.36	cell	0.0367554	13	248
BP.37	monovalent inorganic cation transport	8.43512e-05	3	6						CC.37	mitochondrial proton-transporting ATP synthase complex, coupling factor F(o)	0.0408805	1	1
BP.38	energy derivation by oxidation of organic compounds	0.000146504	3	7						CC.38	mitochondrial respiratory chain complex III	0.0408805	1	1
BP.39	generation of precursor metabolites and energy	0.000232639	3	8						CC.39	proton-transporting two-sector ATPase complex, proton-transporting domain	0.0408805	1	1
BP.40	organonitrogen compound metabolic process	0.000246688	5	43						CC.40	proton-transporting ATP synthase complex, coupling factor F(o)	0.0408805	1	1
BP.41	ATP biosynthetic process	0.00032569	2	2						CC.41	respiratory chain complex III	0.0408805	1	1
BP.42	purine nucleoside monophosphate biosynthetic process	0.00032569	2	2						CC.42	membrane part	0.0421083	8	111
BP.43	ribonucleoside monophosphate biosynthetic process	0.00032569	2	2
BP.44	purine ribonucleoside monophosphate biosynthetic process	0.00032569	2	2
BP.45	energy coupled proton transport, down electrochemical gradient	0.00032569	2	2
BP.46	ATP synthesis coupled proton transport	0.00032569	2	2
BP.47	ion transmembrane transport	0.000886538	3	12
BP.48	transmembrane transport	0.000886538	3	12
BP.49	nucleoside monophosphate biosynthetic process	0.000968444	2	3
BP.50	nucleoside triphosphate biosynthetic process	0.000968444	2	3
BP.51	purine nucleoside triphosphate biosynthetic process	0.000968444	2	3
BP.52	purine ribonucleotide biosynthetic process	0.000968444	2	3
BP.53	ribonucleoside triphosphate biosynthetic process	0.000968444	2	3
BP.54	purine ribonucleoside triphosphate biosynthetic process	0.000968444	2	3
BP.55	ribonucleotide biosynthetic process	0.000968444	2	3
BP.56	ribose phosphate biosynthetic process	0.000968444	2	3
BP.57	oxidation-reduction process	0.00179182	3	15
BP.58	purine nucleotide biosynthetic process	0.00191976	2	4
BP.59	nucleoside biosynthetic process	0.00191976	2	4
BP.60	purine nucleoside biosynthetic process	0.00191976	2	4
BP.61	ribonucleoside biosynthetic process	0.00191976	2	4
BP.62	purine ribonucleoside biosynthetic process	0.00191976	2	4
BP.63	glycosyl compound biosynthetic process	0.00191976	2	4
BP.64	small molecule metabolic process	0.00212609	5	66
BP.65	purine-containing compound biosynthetic process	0.00317127	2	5
BP.66	cation transport	0.00431908	3	20
BP.67	nucleotide biosynthetic process	0.00471473	2	6
BP.68	nucleoside phosphate biosynthetic process	0.00654203	2	7
BP.69	phosphorus metabolic process	0.0101346	5	91
BP.70	phosphate-containing compound metabolic process	0.0101346	5	91
BP.71	ion transport	0.0128987	3	29
BP.72	nucleobase-containing compound metabolic process	0.0166291	5	101
BP.73	cellular aromatic compound metabolic process	0.0174197	5	102
BP.74	heterocycle metabolic process	0.0182385	5	103
BP.75	organic cyclic compound metabolic process	0.0182385	5	103
BP.76	mitochondrial electron transport, NADH to ubiquinone	0.0197368	1	1
BP.77	mitochondrial electron transport, ubiquinol to cytochrome c	0.0197368	1	1
BP.78	mitochondrial electron transport, cytochrome c to oxygen	0.0197368	1	1
BP.79	subthalamus development	0.0197368	1	1
BP.80	pons development	0.0197368	1	1
BP.81	cerebellar Purkinje cell layer development	0.0197368	1	1
BP.82	limbic system development	0.0197368	1	1
BP.83	hippocampus development	0.0197368	1	1
BP.84	thalamus development	0.0197368	1	1
BP.85	hypothalamus development	0.0197368	1	1
BP.86	pyramidal neuron differentiation	0.0197368	1	1
BP.87	pyramidal neuron development	0.0197368	1	1
BP.88	forebrain generation of neurons	0.0197368	1	1
BP.89	forebrain neuron differentiation	0.0197368	1	1
BP.90	forebrain neuron development	0.0197368	1	1
BP.91	organophosphate biosynthetic process	0.0230271	2	13
BP.92	cellular nitrogen compound metabolic process	0.025883	5	111
BP.93	carbohydrate derivative biosynthetic process	0.0304446	2	15
BP.94	nitrogen compound metabolic process	0.0357166	5	119
BP.95	diencephalon development	0.039148	1	2
BP.96	cerebellar cortex development	0.039148	1	2
BP.97	single-organism metabolic process	0.0447409	5	125

## Sheet: Cluster4
	Term	Pvalue	Count	Size		Term	Pvalue	Count	Size		Term	Pvalue	Count	Size		Term	Pvalue	Count	Size
BP.1	glycerolipid biosynthetic process	5.52427e-08	5	8	MF.1	phosphatidate phosphatase activity	7.27546e-07	4	4	CC	endocytic vesicle	0.0283019	1	1	KEGG.1	Glycerophospholipid metabolism	1.99883e-14	8	9
BP.2	glycerolipid metabolic process	4.48091e-07	5	11	MF.2	phosphoric ester hydrolase activity	3.94894e-05	5	15						KEGG.2	Glycerolipid metabolism	4.92231e-10	6	7
BP.3	lipid biosynthetic process	5.79916e-06	5	17	MF.3	hydrolase activity, acting on ester bonds	0.000143901	5	19						KEGG.3	Metabolic pathways	2.70412e-06	8	55
BP.4	lipid metabolic process	8.29801e-06	6	34	MF.4	phosphatase activity	0.000213096	4	11						KEGG.4	Ether lipid metabolism	7.71148e-05	3	4
BP.5	cellular lipid metabolic process	2.39726e-05	5	22	MF.5	catalytic activity	0.000720646	10	143						KEGG.5	Fat digestion and absorption	0.000189957	3	5
BP.6	phospholipid biosynthetic process	7.39924e-05	3	5	MF.6	transferase activity, transferring acyl groups	0.00152271	3	8						KEGG.6	Fc gamma R-mediated phagocytosis	0.000374325	3	6
BP.7	glycerophospholipid biosynthetic process	7.39924e-05	3	5	MF.7	hydrolase activity	0.0160112	5	50						KEGG.7	Sphingolipid metabolism	0.000838047	2	2
BP.8	phospholipid metabolic process	0.000253811	3	7	MF.8	transcription coactivator activity	0.033915	2	9						KEGG.8	Phosphatidylinositol signaling system	0.00247501	2	3
BP.9	glycerophospholipid metabolic process	0.000253811	3	7	MF.9	1-acylglycerol-3-phosphate O-acyltransferase activity	0.0344828	1	1
BP.10	cellular lipid catabolic process	0.000253811	3	7	MF.10	diacylglycerol kinase activity	0.0344828	1	1
BP.11	single-organism biosynthetic process	0.000315668	5	36	MF.11	phosphatidate cytidylyltransferase activity	0.0344828	1	1
BP.12	phosphatidic acid biosynthetic process	0.000455967	2	2	MF.12	phospholipase D activity	0.0344828	1	1
BP.13	phosphatidic acid metabolic process	0.000455967	2	2	MF.13	O-acyltransferase activity	0.0344828	1	1
BP.14	lipid catabolic process	0.000844195	3	10	MF.14	acylglycerol O-acyltransferase activity	0.0344828	1	1
BP.15	triglyceride biosynthetic process	0.0013528	2	3	MF.15	lysophosphatidic acid acyltransferase activity	0.0344828	1	1
BP.16	neutral lipid biosynthetic process	0.0013528	2	3	MF.16	cytidylyltransferase activity	0.0344828	1	1
BP.17	acylglycerol biosynthetic process	0.0013528	2	3	MF.17	lysophospholipid acyltransferase activity	0.0344828	1	1
BP.18	organophosphate biosynthetic process	0.00195149	3	13	MF.18	transferase activity	0.0399412	5	62
BP.19	neutral lipid metabolic process	0.00267571	2	4
BP.20	acylglycerol metabolic process	0.00267571	2	4
BP.21	triglyceride metabolic process	0.00267571	2	4
BP.22	fatty acid catabolic process	0.00654203	2	6
BP.23	dephosphorylation	0.00654203	2	6
BP.24	monocarboxylic acid catabolic process	0.00654203	2	6
BP.25	organic acid catabolic process	0.00905731	2	7
BP.26	carboxylic acid catabolic process	0.00905731	2	7
BP.27	single-organism catabolic process	0.0123283	3	24
BP.28	small molecule catabolic process	0.015184	2	9
BP.29	single-organism metabolic process	0.0207023	6	125
BP.30	membrane lipid metabolic process	0.0230263	1	1
BP.31	protein kinase C-activating G-protein coupled receptor signaling pathway	0.0230263	1	1
BP.32	phospholipid catabolic process	0.0230263	1	1
BP.33	CDP-diacylglycerol biosynthetic process	0.0230263	1	1
BP.34	microvillus assembly	0.0230263	1	1
BP.35	microvillus organization	0.0230263	1	1
BP.36	regulation of microvillus organization	0.0230263	1	1
BP.37	regulation of microvillus assembly	0.0230263	1	1
BP.38	CDP-diacylglycerol metabolic process	0.0230263	1	1
BP.39	phosphorus metabolic process	0.0270229	5	91
BP.40	phosphate-containing compound metabolic process	0.0270229	5	91
BP.41	organophosphate metabolic process	0.0302283	3	33
BP.42	fatty acid metabolic process	0.0314574	2	13
BP.43	cellular catabolic process	0.0412509	3	37
BP.44	organic substance catabolic process	0.0474889	3	39

## Sheet: Cluster5
	Term	Pvalue	Count	Size		Term	Pvalue	Count	Size		Term	Pvalue	Count	Size		Term	Pvalue	Count	Size
BP.1	cell volume homeostasis	6.51381e-05	2	2	MF.1	water transmembrane transporter activity	7.15905e-05	2	2	CC.1	integral component of plasma membrane	0.00607822	2	15	KEGG.1	PPAR signaling pathway	0.00577246	2	12
BP.2	regulation of cell size	6.51381e-05	2	2	MF.2	polyol transmembrane transporter activity	7.15905e-05	2	2	CC.2	intrinsic component of plasma membrane	0.00693147	2	16	KEGG.2	Bile secretion	0.03448	1	3
BP.3	cellular water homeostasis	6.51381e-05	2	2	MF.3	glycerol transmembrane transporter activity	7.15905e-05	2	2
BP.4	urea transport	6.51381e-05	2	2	MF.4	urea transmembrane transporter activity	7.15905e-05	2	2
BP.5	one-carbon compound transport	6.51381e-05	2	2	MF.5	water channel activity	7.15905e-05	2	2
BP.6	urea transmembrane transport	6.51381e-05	2	2	MF.6	glycerol channel activity	7.15905e-05	2	2
BP.7	water homeostasis	0.000389103	2	4	MF.7	alcohol transmembrane transporter activity	7.15905e-05	2	2
BP.8	regulation of cellular component size	0.0013528	2	7	MF.8	amide transmembrane transporter activity	7.15905e-05	2	2
BP.9	ion transmembrane transport	0.00420421	2	12	MF.9	organic hydroxy compound transmembrane transporter activity	7.15905e-05	2	2
BP.10	transmembrane transport	0.00420421	2	12	MF.10	carbohydrate transmembrane transporter activity	0.000214274	2	3
BP.11	regulation of anatomical structure size	0.00420421	2	12	MF.11	channel activity	0.000214274	2	3
BP.12	amide transport	0.0049574	2	13	MF.12	passive transmembrane transporter activity	0.000214274	2	3
BP.13	nitrogen compound transport	0.00664322	2	15	MF.13	substrate-specific channel activity	0.000214274	2	3
BP.14	cellular chemical homeostasis	0.007575	2	16	MF.14	carbohydrate transporter activity	0.000214274	2	3
BP.15	renal water homeostasis	0.00986842	1	1	MF.15	transmembrane transporter activity	0.00633377	2	14
BP.16	renal water transport	0.00986842	1	1	MF.16	substrate-specific transmembrane transporter activity	0.00633377	2	14
BP.17	glycerol-3-phosphate metabolic process	0.00986842	1	1	MF.17	substrate-specific transporter activity	0.00633377	2	14
BP.18	water transport	0.00986842	1	1	MF.18	transporter activity	0.0072908	2	15
BP.19	polyol transport	0.00986842	1	1	MF.19	glycerol kinase activity	0.0103448	1	1
BP.20	glycerol transport	0.00986842	1	1	MF.20	purine nucleobase transmembrane transporter activity	0.0103448	1	1
BP.21	amine transport	0.00986842	1	1	MF.21	pyrimidine nucleobase transmembrane transporter activity	0.0103448	1	1
BP.22	fluid transport	0.00986842	1	1	MF.22	nucleobase transmembrane transporter activity	0.0103448	1	1
BP.23	glycerol-3-phosphate biosynthetic process	0.00986842	1	1
BP.24	response to mercury ion	0.00986842	1	1
BP.25	alditol phosphate metabolic process	0.00986842	1	1
BP.26	renal absorption	0.00986842	1	1
BP.27	renal water absorption	0.00986842	1	1
BP.28	response to transition metal nanoparticle	0.00986842	1	1
BP.29	cellular homeostasis	0.0107206	2	19
BP.30	renal system process	0.0196717	1	2
BP.31	glycerol metabolic process	0.0196717	1	2
BP.32	alditol metabolic process	0.0196717	1	2
BP.33	multicellular organismal water homeostasis	0.0196717	1	2
BP.34	ion transport	0.0248698	2	29
BP.35	response to purine-containing compound	0.0294101	1	3
BP.36	polyol metabolic process	0.0294101	1	3
BP.37	response to organophosphorus	0.0294101	1	3
BP.38	response to cAMP	0.0294101	1	3
BP.39	cellular response to cAMP	0.0294101	1	3
BP.40	chemical homeostasis	0.037957	2	36
BP.41	neutral lipid metabolic process	0.0390837	1	4
BP.42	acylglycerol metabolic process	0.0390837	1	4
BP.43	triglyceride metabolic process	0.0390837	1	4

## Sheet: Cluster6
	Term	Pvalue	Count	Size

## Sheet: Cluster7
	Term	Pvalue	Count	Size		Term	Pvalue	Count	Size		Term	Pvalue	Count	Size		Term	Pvalue	Count	Size
BP.1	complement activation	4.24946e-05	3	6	MF.1	complement binding	0.00689655	1	1	CC.1	membrane attack complex	3.76711e-06	3	3	KEGG.1	Complement and coagulation cascades	4.33894e-09	6	13
BP.2	protein activation cascade	4.24946e-05	3	6	MF.2	endopeptidase inhibitor activity	0.027443	1	4	CC.2	pore complex	3.76711e-06	3	3	KEGG.2	Prion diseases	7.98607e-08	5	9
BP.3	humoral immune response	0.000341831	3	11	MF.3	peptidase inhibitor activity	0.027443	1	4	CC.3	intrinsic component of plasma membrane	6.13623e-05	4	16	KEGG.3	Systemic lupus erythematosus	4.96975e-07	5	12
BP.4	immune response	0.00156698	5	85	MF.4	peptidase regulator activity	0.027443	1	4	CC.4	integral component of plasma membrane	0.0015712	3	15	KEGG.4	Amoebiasis	0.00498272	3	18
BP.5	activation of immune response	0.00192671	3	19	MF.5	endopeptidase regulator activity	0.027443	1	4	CC.5	plasma membrane protein complex	0.00827389	3	26
BP.6	positive regulation of immune response	0.00621383	3	28	MF.6	enzyme inhibitor activity	0.0410214	1	6	CC.6	plasma membrane part	0.00992281	4	56
BP.7	immune system process	0.00670545	5	113						CC.7	membrane protein complex	0.0164664	3	33
BP.8	immune effector process	0.0109927	3	34						CC.8	intrinsic component of external side of plasma membrane	0.0188679	1	1
BP.9	regulation of immune response	0.0119587	3	35						CC.9	anchored component of external side of plasma membrane	0.0188679	1	1
BP.10	activation of membrane attack complex	0.0164474	1	1						CC.10	anchored component of plasma membrane	0.0188679	1	1
BP.11	regulation of activation of membrane attack complex	0.0164474	1	1						CC.11	intrinsic component of membrane	0.026563	4	73
BP.12	negative regulation of activation of membrane attack complex	0.0164474	1	1						CC.12	plasma membrane	0.0353341	4	79
BP.13	complement activation, alternative pathway	0.0164474	1	1						CC.13	anchored component of membrane	0.0374382	1	2
BP.14	cytolysis	0.0326776	1	2						CC.14	cell periphery	0.0386399	4	81
BP.15	positive regulation of immune system process	0.0348462	3	51
BP.16	complement activation, classical pathway	0.0486929	1	3
BP.17	regulation of complement activation	0.0486929	1	3
BP.18	negative regulation of complement activation	0.0486929	1	3
BP.19	regulation of protein activation cascade	0.0486929	1	3
BP.20	negative regulation of protein activation cascade	0.0486929	1	3

## Sheet: Cluster8
	Term	Pvalue	Count	Size		Term	Pvalue	Count	Size		Term	Pvalue	Count	Size		Term	Pvalue	Count	Size
BP.1	protein glycosylation	4.07709e-05	4	6	MF.1	sulfotransferase activity	4.10154e-05	3	3	CC.1	Golgi membrane	9.85928e-07	5	7	KEGG.1	Glycosphingolipid biosynthesis - lacto and neolacto series	1.22283e-05	3	3
BP.2	macromolecule glycosylation	4.07709e-05	4	6	MF.2	transferase activity, transferring sulfur-containing groups	4.10154e-05	3	3	CC.2	Golgi apparatus	2.5647e-06	7	21	KEGG.2	Glycosaminoglycan biosynthesis - keratan sulfate	1.22283e-05	3	3
BP.3	glycosylation	4.07709e-05	4	6	MF.3	transferase activity, transferring glycosyl groups	0.00048256	4	12	CC.3	Golgi apparatus part	5.66495e-06	5	9	KEGG.3	Protein processing in endoplasmic reticulum	0.027027	1	1
BP.4	carbohydrate metabolic process	5.83638e-05	7	28	MF.4	beta-galactoside (CMP) alpha-2,3-sialyltransferase activity	0.00131249	2	2	CC.4	bounding membrane of organelle	5.05512e-05	6	21	KEGG.4	ABC transporters	0.027027	1	1
BP.5	protein folding	7.85108e-05	3	3	MF.5	N-acetyllactosaminide beta-1,3-N-acetylglucosaminyltransferase activity	0.00131249	2	2	CC.5	endomembrane system	9.41e-05	8	47	KEGG.5	Glycosphingolipid biosynthesis - globo series	0.027027	1	1
BP.6	aminoglycan metabolic process	0.000305436	3	4	MF.6	transferase activity	0.00242097	7	62	CC.6	cytoplasmic part	0.000115701	11	103	KEGG.6	Metabolic pathways	0.0387327	4	55
BP.7	glycoprotein biosynthetic process	0.000511984	4	10	MF.7	acetylglucosaminyltransferase activity	0.00385545	2	3	CC.7	extracellular organelle	0.00113405	7	49
BP.8	carbohydrate derivative metabolic process	0.00064111	6	28	MF.8	sialyltransferase activity	0.00755026	2	4	CC.8	extracellular membrane-bounded organelle	0.00113405	7	49
BP.9	glycoprotein metabolic process	0.000782884	4	11	MF.9	UDP-glycosyltransferase activity	0.0180976	2	6	CC.9	extracellular exosome	0.00113405	7	49
BP.10	amino sugar metabolic process	0.00197586	2	2	MF.10	transferase activity, transferring hexosyl groups	0.0180976	2	6	CC.10	extracellular vesicle	0.00113405	7	49
BP.11	spermatid development	0.00197586	2	2	MF.11	N-acetylglucosamine 6-O-sulfotransferase activity	0.037931	1	1	CC.11	ion channel complex	0.00154753	2	2
BP.12	poly-N-acetyllactosamine metabolic process	0.00197586	2	2	MF.12	ion channel activity	0.037931	1	1	CC.12	organelle membrane	0.00209896	6	39
BP.13	poly-N-acetyllactosamine biosynthetic process	0.00197586	2	2	MF.13	anion channel activity	0.037931	1	1	CC.13	membrane-bounded vesicle	0.00299191	7	57
BP.14	protein refolding	0.00197586	2	2	MF.14	chloride channel activity	0.037931	1	1	CC.14	vesicle	0.00333683	7	58
BP.15	spermatid differentiation	0.00197586	2	2	MF.15	channel-conductance-controlling ATPase activity	0.037931	1	1	CC.15	integral component of Golgi membrane	0.00453484	2	3
BP.16	inclusion body assembly	0.00197586	2	2	MF.16	ion channel inhibitor activity	0.037931	1	1	CC.16	intrinsic component of Golgi membrane	0.00453484	2	3
BP.17	regulation of inclusion body assembly	0.00197586	2	2	MF.17	galactosyltransferase activity	0.037931	1	1	CC.17	intrinsic component of organelle membrane	0.00453484	2	3
BP.18	negative regulation of inclusion body assembly	0.00197586	2	2	MF.18	anion transmembrane transporter activity	0.037931	1	1	CC.18	integral component of organelle membrane	0.00453484	2	3
BP.19	carbohydrate derivative biosynthetic process	0.00290213	4	15	MF.19	organic anion transmembrane transporter activity	0.037931	1	1	CC.19	transmembrane transporter complex	0.00453484	2	3
BP.20	single-organism carbohydrate metabolic process	0.00302547	5	25	MF.20	inorganic anion transmembrane transporter activity	0.037931	1	1	CC.20	transporter complex	0.00453484	2	3
BP.21	aminoglycan biosynthetic process	0.00577054	2	3	MF.21	bicarbonate transmembrane transporter activity	0.037931	1	1	CC.21	membrane-bounded organelle	0.00588329	12	180
BP.22	polysaccharide biosynthetic process	0.0112357	2	4	MF.22	chloride transmembrane transporter activity	0.037931	1	1	CC.22	cytoplasm	0.00600632	11	151
BP.23	polysaccharide metabolic process	0.0112357	2	4	MF.23	channel regulator activity	0.037931	1	1	CC.23	organelle subcompartment	0.00885934	2	4
BP.24	cellular polysaccharide biosynthetic process	0.0112357	2	4	MF.24	channel inhibitor activity	0.037931	1	1	CC.24	Golgi subcompartment	0.00885934	2	4
BP.25	cellular polysaccharide metabolic process	0.0112357	2	4	MF.25	chloride channel regulator activity	0.037931	1	1	CC.25	organelle	0.0101676	12	189
BP.26	cellular carbohydrate biosynthetic process	0.018231	2	5	MF.26	chloride channel inhibitor activity	0.037931	1	1	CC.26	intracellular organelle part	0.0168982	8	96
BP.27	inorganic ion transmembrane transport	0.018231	2	5	MF.27	keratan sulfotransferase activity	0.037931	1	1	CC.27	organelle part	0.0193102	8	98
BP.28	response to temperature stimulus	0.0266242	2	6	MF.28	unfolded protein binding	0.037931	1	1	CC.28	membrane	0.0368761	10	156
BP.29	response to heat	0.0266242	2	6	MF.29	chaperone binding	0.037931	1	1	CC.29	synaptonemal complex	0.0408805	1	1
BP.30	spermatogenesis	0.0362905	2	7	MF.30	glycolipid binding	0.037931	1	1	CC.30	male germ cell nucleus	0.0408805	1	1
BP.31	carbohydrate biosynthetic process	0.0362905	2	7	MF.31	ATP binding	0.0384657	4	37	CC.31	fibrillar collagen trimer	0.0408805	1	1
BP.32	extracellular matrix organization	0.0362905	2	7	MF.32	adenyl nucleotide binding	0.0459194	4	39	CC.32	voltage-gated calcium channel complex	0.0408805	1	1
BP.33	extracellular structure organization	0.0362905	2	7	MF.33	adenyl ribonucleotide binding	0.0459194	4	39	CC.33	endosome membrane	0.0408805	1	1
BP.34	male gamete generation	0.0362905	2	7						CC.34	early endosome membrane	0.0408805	1	1
BP.35	galactose metabolic process	0.0460526	1	1						CC.35	Golgi cisterna membrane	0.0408805	1	1
BP.36	N-acetylglucosamine metabolic process	0.0460526	1	1						CC.36	cation channel complex	0.0408805	1	1
BP.37	N-acetylneuraminate metabolic process	0.0460526	1	1						CC.37	calcium channel complex	0.0408805	1	1
BP.38	protein N-linked glycosylation	0.0460526	1	1						CC.38	chloride channel complex	0.0408805	1	1
BP.39	protein O-linked glycosylation	0.0460526	1	1						CC.39	CatSper complex	0.0408805	1	1
BP.40	chloride transport	0.0460526	1	1						CC.40	germ cell nucleus	0.0408805	1	1
BP.41	regulation of pH	0.0460526	1	1						CC.41	extracellular matrix component	0.0408805	1	1
BP.42	male meiosis	0.0460526	1	1						CC.42	endosomal part	0.0408805	1	1
BP.43	male meiosis I	0.0460526	1	1						CC.43	banded collagen fibril	0.0408805	1	1
BP.44	response to cold	0.0460526	1	1						CC.44	complex of collagen trimers	0.0408805	1	1
BP.45	inorganic anion transport	0.0460526	1	1						CC.45	intracellular membrane-bounded organelle	0.0428449	10	159
BP.46	bicarbonate transport	0.0460526	1	1
BP.47	virion attachment to host cell	0.0460526	1	1
BP.48	regulation of transmembrane transporter activity	0.0460526	1	1
BP.49	cellular monovalent inorganic cation homeostasis	0.0460526	1	1
BP.50	collagen fibril organization	0.0460526	1	1
BP.51	regulation of cellular pH	0.0460526	1	1
BP.52	regulation of cyclin-dependent protein serine/threonine kinase activity involved in G2/M transition of mitotic cell cycle	0.0460526	1	1
BP.53	positive regulation of cyclin-dependent protein serine/threonine kinase activity involved in G2/M transition of mitotic cell cycle	0.0460526	1	1
BP.54	regulation of transporter activity	0.0460526	1	1
BP.55	positive regulation of transporter activity	0.0460526	1	1
BP.56	regulation of ion transmembrane transporter activity	0.0460526	1	1
BP.57	positive regulation of ion transmembrane transporter activity	0.0460526	1	1
BP.58	positive regulation of ATPase activity	0.0460526	1	1
BP.59	transforming growth factor beta1 production	0.0460526	1	1
BP.60	regulation of transforming growth factor beta1 production	0.0460526	1	1
BP.61	positive regulation of transforming growth factor beta1 production	0.0460526	1	1
BP.62	protein mannosylation	0.0460526	1	1
BP.63	protein O-linked mannosylation	0.0460526	1	1
BP.64	keratan sulfate metabolic process	0.0460526	1	1
BP.65	regulation of ATPase activity	0.0460526	1	1
BP.66	adhesion of symbiont to host	0.0460526	1	1
BP.67	adhesion of symbiont to host cell	0.0460526	1	1
BP.68	positive regulation of cyclin-dependent protein serine/threonine kinase activity	0.0460526	1	1
BP.69	pH elevation	0.0460526	1	1
BP.70	sperm capacitation	0.0460526	1	1
BP.71	regulation of intracellular pH	0.0460526	1	1
BP.72	intracellular pH elevation	0.0460526	1	1
BP.73	monovalent inorganic cation homeostasis	0.0460526	1	1
BP.74	membrane hyperpolarization	0.0460526	1	1
BP.75	cornea development in camera-type eye	0.0460526	1	1
BP.76	synaptonemal complex organization	0.0460526	1	1
BP.77	synaptonemal complex disassembly	0.0460526	1	1
BP.78	calcium ion transmembrane transport	0.0460526	1	1
BP.79	positive regulation of transforming growth factor beta production	0.0460526	1	1
BP.80	mannosylation	0.0460526	1	1
BP.81	sialylation	0.0460526	1	1
BP.82	inorganic anion transmembrane transport	0.0460526	1	1
BP.83	regulation of calcium ion transmembrane transporter activity	0.0460526	1	1
BP.84	positive regulation of calcium ion transmembrane transporter activity	0.0460526	1	1
BP.85	glucosamine-containing compound metabolic process	0.0460526	1	1
BP.86	regulation of calcium-transporting ATPase activity	0.0460526	1	1
BP.87	positive regulation of calcium-transporting ATPase activity	0.0460526	1	1
BP.88	chloride transmembrane transport	0.0460526	1	1
BP.89	regulation of calcium ion transmembrane transport	0.0460526	1	1
BP.90	mucopolysaccharide metabolic process	0.0460526	1	1
BP.91	positive regulation of cyclin-dependent protein kinase activity	0.0460526	1	1
BP.92	regulation of cation transmembrane transport	0.0460526	1	1
BP.93	positive regulation of cation transmembrane transport	0.0460526	1	1
BP.94	positive regulation of calcium ion transmembrane transport	0.0460526	1	1
BP.95	germ cell development	0.0471122	2	8

## Sheet: Cluster9
	Term	Pvalue	Count	Size		Term	Pvalue	Count	Size		Term	Pvalue	Count	Size		Term	Pvalue	Count	Size
BP.1	glycoprotein biosynthetic process	0.00024987	3	10	MF.1	transferase activity, transferring glycosyl groups	5.46872e-05	3	12	CC.1	Golgi apparatus	0.000959105	3	21	KEGG.1	Glycosphingolipid biosynthesis - ganglio series	0.0154141	1	2
BP.2	glycoprotein metabolic process	0.000341831	3	11	MF.2	sialyltransferase activity	0.000427554	2	4	CC.2	Golgi apparatus part	0.00415979	2	9	KEGG.2	Mucin type O-Glycan biosynthesis	0.0154141	1	2
BP.3	carbohydrate derivative biosynthetic process	0.000923558	3	15	MF.3	transferase activity	0.00940122	3	62	CC.3	endomembrane system	0.0109369	3	47	KEGG.3	Metabolic pathways	0.0444464	2	55
BP.4	protein glycosylation	0.00317127	2	6	MF.4	(alpha-N-acetylneuraminyl-2,3-beta-galactosyl-1,3)-N-acetyl-galactosaminide 6-alpha-sialyltransferase activity	0.0103448	1	1	CC.4	basal plasma membrane	0.0125786	1	1
BP.5	macromolecule glycosylation	0.00317127	2	6	MF.5	acetylglucosaminyltransferase activity	0.03082	1	3	CC.5	trans-Golgi network	0.0250382	1	2
BP.6	glycosylation	0.00317127	2	6						CC.6	basolateral plasma membrane	0.0250382	1	2
BP.7	carbohydrate derivative metabolic process	0.00621383	3	28						CC.7	Golgi cisterna	0.0250382	1	2
BP.8	hepatocyte growth factor receptor signaling pathway	0.0164474	1	1						CC.8	basal part of cell	0.0250382	1	2
BP.9	cell adhesion molecule production	0.0164474	1	1						CC.9	Golgi stack	0.0373795	1	3
										CC.10	integral component of Golgi membrane	0.0373795	1	3
										CC.11	intrinsic component of Golgi membrane	0.0373795	1	3
										CC.12	intrinsic component of organelle membrane	0.0373795	1	3
										CC.13	integral component of organelle membrane	0.0373795	1	3
										CC.14	organelle subcompartment	0.0496032	1	4
										CC.15	Golgi subcompartment	0.0496032	1	4

[truncated: 20 more sheets: Cluster10, Cluster11, Cluster12, Cluster13, Cluster14, Cluster15, Cluster16, Cluster17, Cluster18, Cluster19, Cluster20, Cluster21, Cluster22, Cluster23, Cluster24, Cluster25, Cluster26, Cluster27, Cluster28, Cluster29]
